# Supplementary material for: Artificial intelligence in surgical care within low-income and middle-income countries: a scoping review of development, validation, and deployment
Source: eClinicalMedicine. 2026 Mar 16;94:103836. doi: 10.1016/j.eclinm.2026.103836 (PMC13011077; doi:10.1016/j.eclinm.2026.103836)
Supplement: Data [file mmc2.xlsx]

## Sheet: Sheet1
ID	WorldBankGrp	WorldBankGrp_withChinaGrp	Country	SurgicalSpecialty	SurgSpecReduced	CategoryOfAI	SampleSize	Centres	RCT	SurgicalCareStage	AI_Development_Stage	StudyDesign(Claude)	StudyDesign_4Grps	AuthorYear	Pub_year	title
1	Mixed	Mixed	International: India, Austria	Ophthalmological Surgery	Ophthalmological Surgery	Image-based AI	105 patients	Single centre	No	Intra-operative	External Validation	Observational (prospective)	Observational (prospective)	Mueller et al. 2025	2025	Phase recognition in manual Small-Incision cataract surgery with MS-TCN + + on the novel SICS-105 dataset
34	Mixed	Mixed	International: China, Russia, India	General Surgery	General Surgery	Image-based AI	195 videos	Multi-centre	No	Intra-operative	External Validation	Observational (retrospective)	Observational (retrospective)	Liu et al. 2025	2025	Artificial intelligence-based automated surgical workflow recognition in esophageal endoscopic submucosal dissection: an international multicenter study (with video)
78	Mixed	Mixed	International: Colombia, Ecuador	Plastic and Reconstructive Surgery	Plastic and Reconstructive Surgery	Clinical data-based predictive modeling	721 patients	Multi-centre	No	Intra-operative	Development & Internal Validation	Observational (retrospective)	Observational (retrospective)	Perez Pachon et al. 2025	2025	AI-Driven Blood Loss Prediction in Large-Volume Liposuction: Enhancing Precision and Patient Safety
123	Mixed	Mixed	International: France, Malaysia	General Surgery	General Surgery	Image-based AI	CholecSeg8k dataset + private dataset	Multi-centre	No	Intra-operative	External Validation	Other (convolutional neural network development)	Other(focus on model development)	Ghobadi et al. 2024	2024	Real-time robust liver and gallbladder segmentation during laparoscopic cholecystectomy using convolutional neural networks: an analysis
160	Mixed	Mixed	International: USA, China	Cardiothoracic Surgery	Cardiothoracic Surgery	Clinical data-based predictive modeling	11,201 patients	Multi-centre	No	Intra-operative	External Validation	Observational (retrospective)	Observational (retrospective)	Li et al. 2024	2024	Development and validation of a machine learning prediction model for perioperative red blood cell transfusions in cardiac surgery
945	Mixed	Mixed	International: 37 countries - HIC and LMICs with LMICs including Bolivia and Thailand	General Surgery	General Surgery	Image-based AI	289 retrospectively collected open source videos & 25 prospectively collected videos	Multi-centre	No	Intra-operative	External Validation	Observational (retrospective)	Observational (retrospective)	Protserov et al. 2024	2024	Development, deployment and scaling of operating room-ready artificial intelligence for real-time surgical decision support.
5	LMIC	LMIC	India	Orthopaedic Surgery	Orthopaedic Surgery	Image-based AI	50 simulations	Single centre	No	Intra-operative	Conceptual/Planning	Other (experimental validation study)	Other(focus on model development)	Prasad Patro et al. 2025	2025	The economical and reliable image free navigation system for acetabular cup implantation in total hip arthroplasty
101	LMIC	LMIC	India	Ophthalmological Surgery	Ophthalmological Surgery	Multimodal AI	Not specified	Single centre	No	Intra-operative	Development & Internal Validation	Other (collaborative robot development)	Other(focus on model development)	Rekha et al. 2024	2024	Collaborative robot acting as scrub nurse for cataract surgery (CRASCS)
161	HMIC	HMIC - Other	Brazil	Cardiothoracic Surgery	Cardiothoracic Surgery	Clinical data-based predictive modeling	495 patients	Single centre	No	Intra-operative	Development & Internal Validation	Observational (retrospective)	Observational (retrospective)	da Cunha et al. 2024	2024	Predicting the Need for Blood Transfusions in Cardiac Surgery: A Comparison between Machine Learning Algorithms and Established Risk Scores in the Brazilian Population
428	HMIC	HMIC - Other	Turkey	Cross Specialty	Cross Specialty	Image-based AI	Not specified	Single centre	No	Intra-operative	Development & Internal Validation	Other (technology development study)	Other(focus on model development)	Dayak et al. 2015	2015	Endoscopic instrument tracking for surgical simulation training in a controlled environment via a camera and a planar mirror
902	HMIC	HMIC - Other	Brazil	Obstetric or Gynaecological Surgery	Obstetric or Gynaecological Surgery	Image-based AI	170 colposcopic images	Single centre	No	Intra-operative	Development & Internal Validation	Other (cross-sectional and analytical study)	Other(focus on model development)	Simões et al. 2014	2014	Classification of Images Acquired with Colposcopy Using Artificial Neural Networks
916	HMIC	HMIC - Other	Turkey	ENT Surgery	ENT Surgery	Image-based AI	80 participants	Single centre	No	Intra-operative	Development & Internal Validation	Observational (retrospective)	Observational (retrospective)	Ay et al. 2022	2022	Automated classification of nasal polyps in endoscopy video-frames using handcrafted and CNN features
31	HMIC	HMIC - China	China	General Surgery	General Surgery	Image-based AI	1780 images	Single centre	No	Intra-operative	Development & Internal Validation	Observational (retrospective)	Observational (retrospective)	Han et al. 2025	2025	Artificial Intelligence Recognition System of Pelvic Autonomic Nerve During Total Mesorectal Excision
76	HMIC	HMIC - China	China	General Surgery	General Surgery	Clinical data-based predictive modeling	327 patients	Single centre	No	Intra-operative	Development & Internal Validation	Other (multimodal deep learning model development)	Other(focus on model development)	Shi et al. 2025	2025	An In-Depth Study of Personalized Anesthesia Management Models in Gastrointestinal Endoscopy Based on Multimodal Deep Learning
105	HMIC	HMIC - China	China	Orthopaedic Surgery	Orthopaedic Surgery	Clinical data-based predictive modeling	6241 patients	Multi-centre	No	Intra-operative	External Validation	Observational (retrospective)	Observational (retrospective)	Liu et al. 2024	2024	Development and validation of machine learning models for intraoperative blood transfusion prediction in severe lumbar disc herniation
109	HMIC	HMIC - China	China	Cross Specialty	Cross Specialty	Image-based AI	502 images from 127 patients	Single centre	No	Intra-operative	Development & Internal Validation	Observational (prospective)	Observational (prospective)	Xi et al. 2024	2024	Convolutional neural network for brachial plexus segmentation at the interscalene level
134	HMIC	HMIC - China	China	Cardiothoracic Surgery	Cardiothoracic Surgery	Clinical data-based predictive modeling	3654 patients (2557 training, 1097 test)	Single centre	No	Intra-operative	Development & Internal Validation	Observational (retrospective)	Observational (retrospective)	Che et al. 2024	2024	A precise blood transfusion evaluation model for aortic surgery: a single-center retrospective study
135	HMIC	HMIC - China	China	Spinal Surgery	Spinal Surgery	Image-based AI	48 patients and 6000 images	Single centre	No	Intra-operative	Development & Internal Validation	Observational (retrospective)	Observational (retrospective)	Bu et al. 2024	2024	Multi-element recognition network models of percutaneous interlaminar spinal endoscopic surgical field based on computer deep learning
166	HMIC	HMIC - China	China	Endocrine Surgery	General Surgery	Image-based AI	577 intraoperative frozen sections of the thyroid collected	Single centre	No	Intra-operative	Development & Internal Validation	Observational (retrospective)	Observational (retrospective)	Ma et al. 2024	2024	A study of machine learning models for rapid intraoperative diagnosis of thyroid nodules for clinical practice in China
191	HMIC	HMIC - China	China	Cross Specialty	Cross Specialty	Clinical data-based predictive modeling	48,543 patients	Single centre	No	Intra-operative	Development & Internal Validation	Observational (retrospective)	Observational (retrospective)	Shi et al. 2023	2023	Machine learning algorithms to predict intraoperative hemorrhage in surgical patients: a modeling study of real-world data in Shanghai, China
214	HMIC	HMIC - China	China	General Surgery	General Surgery	Image-based AI	4979 total number of gastroscopic images - 4520 from Dataset A and then 459 images from Dataset B (for external validation)	Multi-centre	No	Intra-operative	External Validation	Other (machine learning model development)	Other(focus on model development)	Du et al. 2023	2023	Early gastric cancer segmentation in gastroscopic images using a co-spatial attention and channel attention based triple-branch ResUnet
292	HMIC	HMIC - China	China	Neurosurgery	Neurosurgery	Image-based AI	6 cadaveric heads	Single centre	No	Intra-operative	Development & Internal Validation	Other (proof-of-concept study)	Other(focus on model development)	Hopfgartner et al. 2022	2022	Bullseye EVD: preclinical evaluation of an intra-procedural system to confirm external ventricular drainage catheter positioning
302	HMIC	HMIC - China	China	Transplantation Surgery	Transplantation Surgery	Clinical data-based predictive modeling	1239 patients	Multi-centre	No	Intra-operative	Development & Internal Validation	Observational (retrospective)	Observational (retrospective)	Chen et al. 2022	2022	Advancing Prediction of Risk of Intraoperative Massive Blood Transfusion in Liver Transplantation With Machine Learning Models. A Multicenter Retrospective Study
304	HMIC	HMIC - China	China	General Surgery	General Surgery	Image-based AI	169 laparoscopic cholecystectomy videos - with 105 participants giving valid answers in the questionnaire	Multi-centre	No	Intra-operative	Development & Internal Validation	Observational (prospective)	Observational (prospective)	Jin et al. 2022	2022	Critical view of safety in laparoscopic cholecystectomy: A prospective investigation from both cognitive and executive aspects
348	HMIC	HMIC - China	China	Ophthalmological Surgery	Ophthalmological Surgery	Image-based AI	7 videos with dataset for segmentation containing 1406 labeled images with 1265 training set and 141 images validation set	Single centre	No	Intra-operative	Development & Internal Validation	Other (surgical navigation system development)	Other(focus on model development)	Pan et al. 2020	2020	Real-time segmentation and tracking of excised corneal contour by deep neural networks for DALK surgical navigation
358	HMIC	HMIC - China	China	Spinal Surgery	Spinal Surgery	Image-based AI	65 patients surgical videos (10454 training + 12000 test images)	Single centre	No	Intra-operative	Development & Internal Validation	Other (computer-aided detection system development)	Other(focus on model development)	Cui et al. 2021	2021	Nerve recognition in percutaneous transforaminal endoscopic discectomy using convolutional neural network
370	HMIC	HMIC - China	China	ENT Surgery	ENT Surgery	Image-based AI	99 nasopharyngeal carcinoma patients	Single centre	No	Intra-operative	Development & Internal Validation	Other (image registration algorithm development)	Other(focus on model development)	Zou et al. 2019	2019	Rigid medical image registration using learning-based interest points and features
375	HMIC	HMIC - China	China	General Surgery	General Surgery	Image-based AI	1046 patients	Single centre	Yes	Intra-operative	Clinical Deployment	Randomised control trial	Randomised control trial	Wang et al. 2020	2020	Effect of a deep-learning computer-aided detection system on adenoma detection during colonoscopy (CADe-DB trial): a double-blind randomised study
392	HMIC	HMIC - China	China	Cardiothoracic Surgery	Cardiothoracic Surgery	Multimodal AI	14,269 operations	Single centre	No	Intra-operative	Development & Internal Validation	Observational (retrospective)	Observational (retrospective)	Chen et al. 2019	2019	Representation learning in intraoperative vital signs for heart failure risk prediction
422	HMIC	HMIC - China	China	General Surgery	General Surgery	Image-based AI	248 images from 16 patients	Single centre	No	Intra-operative	Development & Internal Validation	Other (diagnostic accuracy study)	Other(focus on model development)	Hou et al. 2017	2017	Automatic identification of parathyroid in optical coherence tomography images
439	HMIC	HMIC - China	China	Breast Surgery	General Surgery	Image-based AI	224 patients	Single centre	No	Intra-operative	Development & Internal Validation	Observational (prospective)	Observational (prospective)	Zhang et al. 2024	2024	Potential rapid intraoperative cancer diagnosis using dynamic full-field optical coherence tomography and deep learning: A prospective cohort study in breast cancer patients
447	HMIC	HMIC - China	China	Cardiothoracic Surgery	Cardiothoracic Surgery	Image-based AI	569 patients	Single centre	No	Intra-operative	Development & Internal Validation	Other (algorithm development study)	Other(focus on model development)	Du et al. 2024	2024	Development and Validation of an Algorithm Model for Predicting Heat Sink Effects during Pulmonary Thermal Ablation
904	HMIC	HMIC - China	China	Spinal Surgery	Spinal Surgery	Image-based AI	27 cervical models	Single centre	No	Intra-operative	Development & Internal Validation	Observational (prospective)	Observational (prospective)	Wu et al. 2019	2019	Feasibility of mixed realityÔøΩbased intraoperative three-dimensional image-guided navigation for atlanto-axial pedicle screw placement
906	HMIC	HMIC - China	China	ENT Surgery	ENT Surgery	Image-based AI	24,667 laryngoscopy images	Single centre	No	Intra-operative	Development & Internal Validation	Observational (retrospective)	Observational (retrospective)	Ren et al. 2020	2020	Automatic Recognition of Laryngoscopic Images Using a Deep-Learning Technique
908	HMIC	HMIC - China	China	ENT Surgery	ENT Surgery	Image-based AI	20,542 endoscopic images	Single centre	No	Intra-operative	Development & Internal Validation	Other	Other(focus on model development)	Zeng et al. 2021	2021	Efficient and accurate identification of ear diseases using an ensemble deep learning model
909	HMIC	HMIC - China	China	ENT Surgery	ENT Surgery	Image-based AI	10,703 images	Single centre	No	Intra-operative	Development & Internal Validation	Observational (prospective)	Observational (prospective)	Wu et al. 2021	2021	Deep Learning for Classification of Pediatric Otitis Media
915	HMIC	HMIC - China	China	ENT Surgery	ENT Surgery	Image-based AI	2182 ear endoscopic images	Single centre	No	Intra-operative	Development & Internal Validation	Observational (retrospective)	Observational (retrospective)	Mao et al. 2022	2022	Efficient and accurate diagnosis of otomycosis using an ensemble deep-learning model
927	HMIC	HMIC - China	China	Endocrine Surgery	General Surgery	Multimodal AI	892 patients - 838 and 54	Single centre	No	Intra-operative	External Validation	Observational (retrospective)	Observational (retrospective)	Wang et al. 2024	2024	Intraoperative AI‐assisted early prediction of parathyroid and ischemia alert in endoscopic thyroid surgery
928	HMIC	HMIC - China	China	General Surgery	General Surgery	Image-based AI	1107 videos from 87 surgeons	Multi-centre	No	Intra-operative	Development & Internal Validation	Observational (retrospective)	Observational (retrospective)	Wu et al. 2023	2023	SurgSmart: an artificial intelligent system for quality control in laparoscopic cholecystectomy: an observational study.
425	Mixed	Mixed	International: USA, China	Cross Specialty	Cross Specialty	Operational/workflow AI	Test case 1 - 28 cases whilst test case 2 - 40-50 surgeries per day	Single centre	No	Operational monitoring	Development & Internal Validation	Other (optimization study)	Other(focus on model development)	Xiang et al. 2015	2015	A short-term operating room surgery scheduling problem integrating multiple nurses roster constraints
113	LIC	LIC	Rwanda	Cross Specialty	Cross Specialty	Image-based AI	500 smartphone photographs of paper anaesthesia records	Single centre	No	Operational monitoring	Development & Internal Validation	Other (computer vision model development)	Other(focus on model development)	Folks et al. 2024	2024	Computer vision digitization of smartphone images of anesthesia paper health records from low-middle income countries
243	HMIC	HMIC - Other	Indonesia	Cross Specialty	Cross Specialty	Clinical data-based predictive modeling	3 procedures	Single centre	No	Operational monitoring	Development & Internal Validation	Other (operation room scheduling optimization)	Other(focus on model development)	Yuniartha et al. 2023	2023	Adapting duration categorical value to accommodate duration variability in a next-day operating room scheduling
244	HMIC	HMIC - Other	Iran	Cross Specialty	Cross Specialty	Signal-based AI	12 ORs undergoing surgery	Single centre	No	Operational monitoring	Development & Internal Validation	Other (fuzzy inference system development)	Other(focus on model development)	Jamali et al. 2023	2023	Neuro-Fuzzy Decision Support System for Optimization of the Indoor Air Quality in Operation Rooms
266	HMIC	HMIC - Other	Iran	Cross Specialty	Cross Specialty	Operational/workflow AI	Monthly data for 8 blood groups (2012-2019)	Multi-centre	No	Operational monitoring	Development & Internal Validation	Other (time series forecasting)	Other(focus on model development)	Sarvestani et al. 2022	2022	Forecasting blood demand for different blood groups in Shiraz using auto regressive integrated moving average (ARIMA) and artificial neural network (ANN) and a hybrid approaches
321	HMIC	HMIC - Other	Colombia	Cross Specialty	Cross Specialty	Operational/workflow AI	81,248 surgeries	Single centre	No	Operational monitoring	Development & Internal Validation	Observational (retrospective)	Observational (retrospective)	Martinez et al. 2021	2021	Machine learning for surgical time prediction
112	HMIC	HMIC - China	China	Cross Specialty	Cross Specialty	Operational/workflow AI	32 departments	Multi-centre	No	Operational monitoring	Development & Internal Validation	Observational (retrospective)	Observational (retrospective)	Zhang et al. 2024	2024	Leverage machine learning to identify key measures in hospital operations management: a retrospective study to explore feasibility and performance of four common algorithms
363	HMIC	HMIC - China	China	Urology	Urology	Operational/workflow AI	5125 surgeries which 810 were cancelled and 4315 were not	Single centre	No	Operational monitoring	Development & Internal Validation	Observational (retrospective)	Observational (retrospective)	Zhang et al. 2021	2021	Key Experimental Factors of Machine Learning-Based Identification of Surgery Cancellations
399	HMIC	HMIC - China	China	General Surgery	General Surgery	Text/NLP-based AI	100 medical records	Single centre	No	Operational monitoring	Development & Internal Validation	Other (data extraction system development)	Other(focus on model development)	Luo et al. 2016	2016	A hybrid solution for extracting structured medical information from unstructured data in medical records via a double-reading/entry system
410	HMIC	HMIC - China	China	Cross Specialty	Cross Specialty	Clinical data-based predictive modeling	5125 patients	Single centre	No	Operational monitoring	Development & Internal Validation	Other (prediction model development)	Other(focus on model development)	Luo et al. 2016	2016	Machine learning methods for surgery cancellation
413	HMIC	HMIC - China	China	General Surgery	General Surgery	Clinical data-based predictive modeling	86 patients	Multi-centre	No	Operational monitoring	Development & Internal Validation	Other (natural language processing study)	Other(focus on model development)	Wang et al. 2014	2014	Extracting important information from Chinese Operation Notes with natural language processing methods
424	HMIC	HMIC - China	China	Cross Specialty	Cross Specialty	Operational/workflow AI	10 days of hospital surgery scheduling data - 40-50 surgeries per day	Single centre	No	Operational monitoring	Development & Internal Validation	Other (optimization study)	Other(focus on model development)	Xiang et al. 2015	2015	Surgery scheduling optimization considering real life constraints and comprehensive operation cost of operating room
453	HMIC	HMIC - China	China	Cross Specialty	Cross Specialty	Operational/workflow AI	Not specified	Single centre	No	Operational monitoring	Development & Internal Validation	Other (optimization study)	Other(focus on model development)	Wang et al. 2024	2024	Robust Elective Hospital Admissions With Contextual Information
24	Mixed	Mixed	International: USA, China	General Surgery	General Surgery	Clinical data-based predictive modeling	1832 patients (China cohort), 242 patients (MIMIC-IV)	Multi-centre	No	Post-operative	External Validation	Observational (retrospective)	Observational (retrospective)	Wang et al. 2025	2025	Learning-based early detection of post-hepatectomy liver failure using temporal perioperative data: a nationwide multicenter retrospective study in China
64	Mixed	Mixed	International: USA, China	General Surgery	General Surgery	Clinical data-based predictive modeling	714 patients (SEER data) + 47 patients from China	Multi-centre	No	Post-operative	External Validation	Observational (retrospective)	Observational (retrospective)	Wu et al. 2025	2025	Machine learning based predictive model and genetic mutation landscape for high-grade colorectal neuroendocrine carcinoma: a SEER database analysis with external validation
73	Mixed	Mixed	International: Switzerland, Belgium, Turkey, Canada, USA	Cross Specialty	Cross Specialty	Text/NLP-based AI	Not specified	Multi-centre	No	Post-operative	External Model Use or Evaluation	Other (cross-sectional web-based analysis)	Other(focus on model development)	Saxena et al. 2025	2025	A comparison of large language model-generated and published perioperative neurocognitive disorder recommendations: a cross-sectional web-based analysis
82	Mixed	Mixed	International: USA, China	General Surgery	General Surgery	Clinical data-based predictive modeling	955 patients	Multi-centre	No	Post-operative	External Validation	Observational (retrospective)	Observational (retrospective)	Shu et al. 2025	2025	Development and validation of an ensemble learning risk model for sepsis after abdominal surgery
89	Mixed	Mixed	International: Tanzania, Burkina Faso, Dem republic of congo, Ecuador, Senegal, Kenya, Ghana, Nigeria, Cameroon, Ethiopia, Haiti, Gambia, Namibia	Pediatric Surgery	Pediatric Surgery	Clinical data-based predictive modeling	21703 patients	Multi-centre	No	Post-operative	External Validation	Other (machine learning model development)	Other(focus on model development)	Eyler Dang et al. 2024	2024	Development and Internal-External Validation of a Post-Operative Mortality Risk Calculator for Pediatric Surgical Patients in Low- and Middle- Income Countries Using Machine Learning
90	Mixed	Mixed	International: USA, China	General Surgery	General Surgery	Clinical data-based predictive modeling	221 patients	Multi-centre	No	Post-operative	External Validation	Observational (retrospective)	Observational (retrospective)	Zhu et al. 2025	2025	Machine Learning Prognostic Model for Post-Radical Resection Hepatocellular Carcinoma in Hepatitis B Patients
92	Mixed	Mixed	International: Italy, Turkey	Urology	Urology	Clinical data-based predictive modeling	111 patients	Multi-centre	No	Post-operative	External Model Use or Evaluation	Observational (retrospective)	Observational (retrospective)	Crafa et al. 2025	2025	Predictability of varicocele repair success: Preliminary results of a machine learning-based approach
94	Mixed	Mixed	International: USA, China	Cardiothoracic Surgery	Cardiothoracic Surgery	Clinical data-based predictive modeling	16440 patients with 13,399 in the derivation cohort and 3041 in the external validation	Multi-centre	No	Post-operative	External Validation	Observational (prospective)	Observational (prospective)	Dong et al. 2025	2025	Machine Learning Models With Prognostic Implications for Predicting Gastrointestinal Bleeding After Coronary Artery Bypass Grafting and Guiding Personalized Medicine: Multicenter Cohort Study
98	Mixed	Mixed	International: China, USA	Urology	Urology	Multimodal AI	793 patients	Multi-centre	No	Post-operative	External Validation	Observational (retrospective)	Observational (retrospective)	Huang et al. 2024	2024	A multi-classifier system integrated by clinico-histology-genomic analysis for predicting recurrence of papillary renal cell carcinoma
120	Mixed	Mixed	International: China, USA	Neurosurgery	Neurosurgery	Clinical data-based predictive modeling	9532 patients (9274 SEER, 258 Chinese validation)	Multi-centre	No	Post-operative	External Validation	Observational (retrospective)	Observational (retrospective)	Jiao et al. 2024	2024	Development and validation of a deep learning-based survival prediction model for pediatric glioma patients: A retrospective study using the SEER database and Chinese data
138	Mixed	Mixed	International: 27 countries with a mix of LMIC and HIC across all wide regions - list of LMICs not specified.	Obstetric or Gynaecological Surgery	Obstetric or Gynaecological Surgery	Clinical data-based predictive modeling	1,811 patients	Multi-centre	No	Post-operative	Development & Internal Validation	Observational (prospective)	Observational (prospective)	Gaba et al. 2024	2024	Predicting Risk of Post-Operative Morbidity and Mortality following Gynaecological Oncology Surgery (PROMEGO): A Global Gynaecological Oncology Surgical Outcomes Collaborative Led Study
167	Mixed	Mixed	International: USA, China	Pediatric Surgery	Pediatric Surgery	Clinical data-based predictive modeling	316 SEER patients + 27 external validation patients	Multi-centre	No	Post-operative	External Validation	Observational (retrospective)	Observational (retrospective)	Chen et al. 2024	2024	Dynamic Survival Risk Prognostic Model and Genomic Landscape for Atypical Teratoid/Rhabdoid Tumors: A Population-Based, Real-World Study
176	Mixed	Mixed	International: USA, China	Cross Specialty	Cross Specialty	Clinical data-based predictive modeling	1051 patients (training) and 2884 patients (development, internal and external validation) - 3935	Multi-centre	No	Post-operative	External Validation	Observational (retrospective)	Observational (retrospective)	Song et al. 2023	2023	Dynamic Nomogram for Predicting the Risk of Perioperative Neurocognitive Disorders in Adults
186	Mixed	Mixed	International: USA, China	General Surgery	General Surgery	Clinical data-based predictive modeling	11,075 patients (SEER) + 122 patients (Chinese)	Multi-centre	No	Post-operative	External Validation	Observational (retrospective)	Observational (retrospective)	Zeng et al. 2024	2024	Deep learning model for predicting postoperative survival of patients with gastric cancer
210	Mixed	Mixed	International: China, USA	Urology	Urology	Multimodal AI	2750 total with 1125 patients for training set and then 1207 for the internal validation set - 418 from USA for external validation	Multi-centre	No	Post-operative	External Validation	Observational (retrospective)	Observational (retrospective)	Gui et al. 2023	2023	Multimodal recurrence scoring system for prediction of clear cell renal cell carcinoma outcome: a discovery and validation study
256	Mixed	Mixed	International: China, USA	General Surgery	General Surgery	Clinical data-based predictive modeling	4902 patients	Multi-centre	No	Post-operative	Development & Internal Validation	Observational (retrospective)	Observational (retrospective)	Zhou et al. 2023	2023	Feasibility of machine learning-based modeling and prediction using multiple centers data to assess intrahepatic cholangiocarcinoma outcomes
283	Mixed	Mixed	International: China, USA	General Surgery	General Surgery	Clinical data-based predictive modeling	1993 patients	Multi-centre	No	Post-operative	External Validation	Observational (retrospective)	Observational (retrospective)	Hao et al. 2023	2023	Establishment and validation of a prognostic model for gastric cancer patients of Hebei Province in China
409	Mixed	Mixed	International: South Korea, Iran	Cardiothoracic Surgery	Cardiothoracic Surgery	Clinical data-based predictive modeling	311 patients	Multi-centre	No	Post-operative	Development & Internal Validation	Observational (retrospective)	Observational (retrospective)	Maharlou et al. 2018	2018	Predicting length of stay in intensive care units after cardiac surgery: Comparison of artificial neural networks and adaptive neuro-fuzzy system
920	Mixed	Mixed	International: Algeria, Australia, China, Colombia, Egypt, Greece, India, Iraq, Italy, Jordan, Libya, Lithuania, Malaysia, Mexico, New Zealand, Nigeria, Pakistan, Palestine, Romania, Russia, Saudi Arabia, Spain, Sudan, Syria, Tunisia, Turkey, UK, USA	Cross Specialty	Cross Specialty	Clinical data-based predictive modeling	4267 patients	Multi-centre	No	Post-operative	External Validation	Observational (prospective)	Observational (prospective)	Varghese et al. 2025	2025	Predicting opioid consumption after surgical discharge: a multinational derivation and validation study using a foundation model
944	Mixed	Mixed	International: China, USA	Transplantation Surgery	Transplantation Surgery	Clinical data-based predictive modeling	2778 patients (SEER - 1899 and Chinese - 879)	Multi-centre	No	Post-operative	External Validation	Observational (retrospective)	Observational (retrospective)	Ji et al. 2021	2021	Machine Learning to Improve Prognosis Prediction of Early Hepatocellular Carcinoma After Surgical Resection. J Hepatocell Carcinoma.
57	LMIC	LMIC	Tunisia	Transplantation Surgery	Transplantation Surgery	Clinical data-based predictive modeling	56 patients	Single centre	No	Post-operative	Development & Internal Validation	Other (AI model validation study)	Other(focus on model development)	Ben-Fredj et al. 2025	2025	Comparison of Machine Learning Algorithms and Bayesian Estimation in Predicting Tacrolimus Concentration in Tunisian Kidney Transplant Patients During the Early Post-Transplant Period
61	LMIC	LMIC	India	Cardiothoracic Surgery	Cardiothoracic Surgery	Signal-based AI	4215 samples	Single centre	No	Post-operative	Development & Internal Validation	Other (machine learning model development)	Other(focus on model development)	Bhardwaj et al. 2025	2025	Phonocardiography-Based Automated Detection of Prosthetic Heart Valve Dysfunction Using Persistence Spectrum and Interpretable Deep CNN
74	LMIC	LMIC	India	Breast Surgery	General Surgery	Image-based AI	1336 samples - images + manual annotations of 38 landmarks and BCCT	Single centre	No	Post-operative	Development & Internal Validation	Other (deep learning model development)	Other(focus on model development)	Gupte et al. 2025	2025	Deep Learning-Based Cosmetic Evaluation of Breast Cancer Conservative Treatment
87	LMIC	LMIC	Pakistan	Vascular Surgery	Vascular Surgery	Text/NLP-based AI	18 questions + 12 experienced vascular surgeons evaluated the accuracy of the responses	Single centre	No	Post-operative	External Model Use or Evaluation	Other (cross-sectional study)	Other(focus on model development)	Anees et al. 2025	2025	Assessing the quality of ChatGPT's responses to questions related to radiofrequency ablation for varicose veins
107	LMIC	LMIC	India	Oral and Maxillofacial Surgery	Oral and Maxillofacial Surgery	Clinical data-based predictive modeling	111 patients	Single centre	No	Post-operative	Development & Internal Validation	Observational (prospective)	Observational (prospective)	Ramalingam et al. 2024	2024	Light gradient boosting-based prediction of quality of life among oral cancer-treated patients
122	LMIC	LMIC	Morocco	General Surgery	General Surgery	Clinical data-based predictive modeling	343 patients	Single centre	No	Post-operative	Development & Internal Validation	Observational (retrospective)	Observational (retrospective)	El Badisy et al. 2024	2024	Risk factors affecting patients survival with colorectal cancer in Morocco: survival analysis using an interpretable machine learning approach
171	LMIC	LMIC	Pakistan	Cardiothoracic Surgery	Cardiothoracic Surgery	Clinical data-based predictive modeling	5363 observations	Single centre	No	Post-operative	Development & Internal Validation	Observational (retrospective)	Observational (retrospective)	Abdurrab et al. 2024	2024	Predicting the Length of Stay of Cardiac Patients Based on Pre-Operative Variables‚ÄîBayesian Models vs. Machine Learning Models
193	LMIC	LMIC	Pakistan	Pediatric Surgery	Pediatric Surgery	Text/NLP-based AI	61 participants completed the study	Single centre	Yes	Post-operative	Clinical Deployment	Randomised control trial	Randomised control trial	Zahid et al. 2023	2023	Improving nutritional status of children using artificial intelligence-based mobile application postsurgery: Randomised controlled trial
263	LMIC	LMIC	India	Oral and Maxillofacial Surgery	Oral and Maxillofacial Surgery	Clinical data-based predictive modeling	275 patients	Single centre	No	Post-operative	Development & Internal Validation	Observational (retrospective)	Observational (retrospective)	Sevvanthi et al. 2023	2023	Comparing the predictive performance of a decision tree with logistic regression for oral cavity cancer mortality: A retrospective study
277	LMIC	LMIC	India	Cardiothoracic Surgery	Cardiothoracic Surgery	Clinical data-based predictive modeling	409 patients	Single centre	No	Post-operative	Development & Internal Validation	Other (mobile app development)	Other(focus on model development)	Amruthlal et al. 2022	2022	Development and validation of a mobile application based on a machine learning model to aid in predicting dosage of vitamin K antagonists among Indian patients post mechanical heart valve replacement
286	LMIC	LMIC	Tunisia	Ophthalmological Surgery	Ophthalmological Surgery	Image-based AI	120 eyes (510 B-scan OCT images)	Single centre	No	Post-operative	Development & Internal Validation	Observational (retrospective)	Observational (retrospective)	Zgolli et al. 2022	2022	Anatomical prognosis after idiopathic macular hole surgery: machine learning based-predection
289	LMIC	LMIC	India	Transplantation Surgery	Transplantation Surgery	Clinical data-based predictive modeling	1003 liver transplants	Multi-centre	No	Post-operative	Development & Internal Validation	Observational (retrospective)	Observational (retrospective)	Soni et al. 2022	2022	Prediction of Patient Survival after Liver Transplant Using Artificial Neural Network Techniques
305	LMIC	LMIC	India	Ophthalmological Surgery	Ophthalmological Surgery	Clinical data-based predictive modeling	86776 cataract surgeries	Single centre	No	Post-operative	Development & Internal Validation	Observational (retrospective)	Observational (retrospective)	Gupta et al. 2021	2021	Use of predictive models to identify patients who are likely to benefit from refraction at a follow-up visit after cataract surgery
361	LMIC	LMIC	Sri Lanka	General Surgery	General Surgery	Clinical data-based predictive modeling	550 Bariatric patients records	Single centre	No	Post-operative	Development & Internal Validation	Other (prediction system development)	Other(focus on model development)	Weerakoon et al. 2021	2021	Machine Learning Based Weight Prediction System for Bariatric Patients
459	LMIC	LMIC	India	Cross Specialty	Cross Specialty	Clinical data-based predictive modeling	4542 surgical ICU patients	Single centre	No	Post-operative	Development & Internal Validation	Observational (retrospective)	Observational (retrospective)	Deshwal et al. 2025	2025	A comparative analysis of logistic regression (LR) and artificial neural network (ANN) models for predicting antimicrobial resistance in surgical ICU patients: Insights from real-world evidence in India.
464	LMIC	LMIC	Morocco	General Surgery	General Surgery	Clinical data-based predictive modeling	343 patients	Single centre	No	Post-operative	Development & Internal Validation	Observational (retrospective)	Observational (retrospective)	El Badisy et al. 2023	2023	Risk factors affecting patients survival with colorectal cancer in Morocco : Survival Analysis using an Interpretable Machine Learning Approach.
929	LMIC	LMIC	Pakistan	Transplantation Surgery	Transplantation Surgery	Clinical data-based predictive modeling	192 patients	Single centre	No	Post-operative	Development & Internal Validation	Observational (retrospective)	Observational (retrospective)	Altaf et al. 2024	2024	Artificial intelligence–based model for the recurrence of hepatocellular carcinoma after liver transplantation
930	LMIC	LMIC	India	Breast Surgery	General Surgery	Multimodal AI	925 patients	Multi-centre	No	Post-operative	Development & Internal Validation	Observational (retrospective)	Observational (retrospective)	Chandra Doval et al. 2021	2021	The usefulness of CanAssist breast in the assessment of recurrence risk in patients of ethnic Indian origin.
936	LMIC	LMIC	Pakistan	Spinal Surgery	Spinal Surgery	Clinical data-based predictive modeling	501 patients	Single centre	No	Post-operative	Development & Internal Validation	Observational (retrospective)	Observational (retrospective)	Shamim et al. 2009	2009	Fuzzy Logic in neurosurgery: predicting poor outcomes after lumbar disk surgery in 501 consecutive patients.
116	LIC	LIC	Ethiopia	Cardiothoracic Surgery	Cardiothoracic Surgery	Clinical data-based predictive modeling	1520 patients	Multi-centre	No	Post-operative	Development & Internal Validation	Observational (retrospective)	Observational (retrospective)	Tadege et al. 2024	2024	Post-surgery survival and associated factors for cardiac patients in Ethiopia: applications of machine learning, semi-parametric and parametric modelling
349	LIC	LIC	Rwanda	Obstetric or Gynaecological Surgery	Obstetric or Gynaecological Surgery	Image-based AI	572 women (62 infected wounds)	Single centre	No	Post-operative	Development & Internal Validation	Other (diagnostic model development)	Other(focus on model development)	Fletcher et al. 2021	2021	Use of Convolutional Neural Nets and Transfer Learning for Prediction of Surgical Site Infection from Color Images
419	LIC	LIC	Sudan	Cross Specialty	Cross Specialty	Clinical data-based predictive modeling	1013 patients	Single centre	No	Post-operative	Development & Internal Validation	Observational (retrospective)	Observational (retrospective)	Wadal et al. 2016	2016	Predictors of Post-operative Mycetoma Recurrence Using Machine-Learning Algorithms: The Mycetoma Research Center Experience
6	HMIC	HMIC - Other	Turkey	Cross Specialty	Cross Specialty	Clinical data-based predictive modeling	162140 patients	Single centre	No	Post-operative	Development & Internal Validation	Observational (retrospective)	Observational (retrospective)	Yabana Kiremit et al. 2025	2025	A comparative study of neuro-fuzzy and neural network models in predicting length of stay in university hospital
50	HMIC	HMIC - Other	South Africa	Cross Specialty	Cross Specialty	Text/NLP-based AI	15,354 trauma surgery and 21,994 general surgery	Single centre	No	Post-operative	External Model Use or Evaluation	Observational (retrospective)	Observational (retrospective)	Tokac et al. 2025	2025	Using Natural Language Processing in the LACE Index Scoring Tool to Predict Unplanned Trauma and Surgical Readmissions in South Africa
53	HMIC	HMIC - Other	Turkey	Cross Specialty	Cross Specialty	Text/NLP-based AI	Wound care educational content contained 23 pages and 2803 words	Single centre	No	Post-operative	External Model Use or Evaluation	Other (methodological study)	Other(focus on model development)	Sürme et al. 2025	2025	How Successful Is AI in Developing Postsurgical Wound Care Education Material?
54	HMIC	HMIC - Other	South Africa	Cross Specialty	Cross Specialty	Text/NLP-based AI	15,354 patient records and general surgery included 21,994 patient records	Single centre	No	Post-operative	Development & Internal Validation	Observational (retrospective)	Observational (retrospective)	Tokac et al. 2025	2025	Using Machine Learning to Improve Readmission Risk in Surgical Patients in South Africa
95	HMIC	HMIC - Other	Brazil	Pediatric Surgery	Pediatric Surgery	Clinical data-based predictive modeling	Not specified	Multi-centre	No	Post-operative	Development & Internal Validation	Other (ecological study)	Other(focus on model development)	Martins et al. 2025	2025	Impact of congenital syphilis incidence on congenital heart surgery outcomes in Brazil
100	HMIC	HMIC - Other	Iran	Ophthalmological Surgery	Ophthalmological Surgery	Clinical data-based predictive modeling	301 patients	Single centre	No	Post-operative	Development & Internal Validation	Observational (retrospective)	Observational (retrospective)	Shariati et al. 2024	2024	Development, comparison, and internal validation of prediction models to determine the visual prognosis of patients with open globe injuries using machine learning approaches
131	HMIC	HMIC - Other	Turkey	Transplantation Surgery	Transplantation Surgery	Clinical data-based predictive modeling	68 patients, 2285 GFR measurements	Single centre	No	Post-operative	Development & Internal Validation	Observational (retrospective)	Observational (retrospective)	Siddiqui et al. 2024	2024	Advanced Prediction of Glomerular Filtration Rate After Kidney Transplantation Using Gradient Boosting Techniques
144	HMIC	HMIC - Other	Iran	Plastic and Reconstructive Surgery	Plastic and Reconstructive Surgery	Clinical data-based predictive modeling	445 patients	Single centre	No	Post-operative	Development & Internal Validation	Observational (retrospective)	Observational (retrospective)	Sadeghi et al. 2024	2024	A Survival Prediction Model of Self‚ÄëImmolation Based on Machine Learning Techniques
158	HMIC	HMIC - Other	Brazil	Cardiothoracic Surgery	Cardiothoracic Surgery	Clinical data-based predictive modeling	12,211 patients (9584 training + 2627 validation)	Multi-centre	No	Post-operative	Development & Internal Validation	Observational (retrospective)	Observational (retrospective)	Couto et al. 2024	2024	Development of a machine learning model to estimate length of stay in coronary artery bypass grafting
194	HMIC	HMIC - Other	Malaysia	Cardiothoracic Surgery	Cardiothoracic Surgery	Clinical data-based predictive modeling	1741 patients with 179 diagnosed with AKI	Single centre	No	Post-operative	Development & Internal Validation	Observational (retrospective)	Observational (retrospective)	Omar et al. 2024	2024	Comparative Analysis of Logistic Regression, Gradient Boosted Trees, SVM, and Random Forest Algorithms for Prediction of Acute Kidney Injury Requiring Dialysis After Cardiac Surgery
203	HMIC	HMIC - Other	Brazil	Transplantation Surgery	Transplantation Surgery	Clinical data-based predictive modeling	1255 patients	Single centre	No	Post-operative	Development & Internal Validation	Observational (retrospective)	Observational (retrospective)	Minato et al. 2023	2023	Machine Learning Model to Predict Graft Rejection After Kidney Transplantation
218	HMIC	HMIC - Other	Algeria	Cross Specialty	Cross Specialty	Image-based AI	Survey of 145 patients in Algeria and then proceeded to complete experiments using the website on 2 patients	Single centre	No	Post-operative	Conceptual/Planning	Other (system development)	Other(focus on model development)	Latreche et al. 2023	2023	A New Home-Based Upper- and Lower-Limb Telerehabilitation Platform with Experimental Validation
232	HMIC	HMIC - Other	Brazil	Cardiothoracic Surgery	Cardiothoracic Surgery	Clinical data-based predictive modeling	145 patients	Single centre	No	Post-operative	Development & Internal Validation	Observational (retrospective)	Observational (retrospective)	Cavalcante et al. 2023	2023	Weibull Regression and Machine Learning Survival Models: Methodology, Comparison, and Application to Biomedical Data Related to Cardiac Surgery
240	HMIC	HMIC - Other	Iran	Cardiothoracic Surgery	Cardiothoracic Surgery	Clinical data-based predictive modeling	8493 patients	Single centre	No	Post-operative	Development & Internal Validation	Observational (retrospective)	Observational (retrospective)	Behnoush et al. 2023	2023	Machine learning-based prediction of 1-year mortality in hypertensive patients undergoing coronary revascularization surgery
241	HMIC	HMIC - Other	Brazil	General Surgery	General Surgery	Clinical data-based predictive modeling	194 patients	Single centre	No	Post-operative	External Model Use or Evaluation	Observational (prospective)	Observational (prospective)	Junior et al. 2023	2023	The use of POTTER (Predictive Optimal Trees in Emergency Surgery Risk) calculator to predict mortality and complications in patients submitted to Emergency Surgery
253	HMIC	HMIC - Other	Malaysia	Breast Surgery	General Surgery	Clinical data-based predictive modeling	1006 patients	Multi-centre	No	Post-operative	Development & Internal Validation	Observational (retrospective)	Observational (retrospective)	Nik Ab Kadir et al. 2022	2022	Development of Predictive Models for Survival among Women with Breast Cancer in Malaysia
272	HMIC	HMIC - Other	Thailand	Orthopaedic Surgery	Orthopaedic Surgery	Clinical data-based predictive modeling	492 patients	Single centre	No	Post-operative	Development & Internal Validation	Observational (retrospective)	Observational (retrospective)	Kitcharanant et al. 2022	2022	Development and internal validation of a machine-learning-developed model for predicting 1-year mortality after fragility hip fracture
317	HMIC	HMIC - Other	Turkey	Cross Specialty	Cross Specialty	Clinical data-based predictive modeling	733 patients	Multi-centre	No	Post-operative	Development & Internal Validation	Observational (prospective)	Observational (prospective)	Kartal et al. 2022	2022	AN INTELLIGENT POSTOPERATIVE CHRONIC PAIN PREDICTION SYSTEM (I-POCPP)
332	HMIC	HMIC - Other	South Africa	General Surgery	General Surgery	Clinical data-based predictive modeling	383 colorectal cancer patients	Single centre	No	Post-operative	Development & Internal Validation	Observational (retrospective)	Observational (retrospective)	Achilonu et al. 2021	2021	Use of Machine Learning and Statistical Algorithms to Predict Hospital Length of Stay Following Colorectal Cancer Resection: A South African Pilot Study
377	HMIC	HMIC - Other	Iran	Transplantation Surgery	Transplantation Surgery	Clinical data-based predictive modeling	902 patients	Single centre	No	Post-operative	Development & Internal Validation	Observational (retrospective)	Observational (retrospective)	Kazemi et al. 2019	2019	Identifying factors that affect patient survival after orthotopic liver transplant using machine-learning techniques
383	HMIC	HMIC - Other	Iran	General Surgery	General Surgery	Clinical data-based predictive modeling	1509 records	Multi-centre	No	Post-operative	Development & Internal Validation	Observational (retrospective)	Observational (retrospective)	Sheikhtaheri et al. 2019	2019	A Clinical Decision Support System for Predicting the Early Complications of One-Anastomosis Gastric Bypass Surgery
391	HMIC	HMIC - Other	Brazil	Transplantation Surgery	Transplantation Surgery	Clinical data-based predictive modeling	443 brain dead donors	Multi-centre	No	Post-operative	Development & Internal Validation	Observational (retrospective)	Observational (retrospective)	Costa et al. 2020	2020	The impact of deceased donor maintenance on delayed kidney allograft function: A machine learning analysis
397	HMIC	HMIC - Other	Iran	Neurosurgery	Neurosurgery	Clinical data-based predictive modeling	155 patients	Single centre	No	Post-operative	Development & Internal Validation	Observational (retrospective)	Observational (retrospective)	Ertiaei et al. 2019	2019	Application of an artificial neural network model for early outcome prediction of gamma knife radiosurgery in patients with trigeminal neuralgia and determining the relative importance of risk factors
398	HMIC	HMIC - Other	Iran	Transplantation Surgery	Transplantation Surgery	Clinical data-based predictive modeling	1168 patients	Single centre	No	Post-operative	Development & Internal Validation	Observational (retrospective)	Observational (retrospective)	Khosravi et al. 2015	2015	Five years survival of patients after liver transplantation and its effective factors by neural network and cox poroportional hazard regression models
403	HMIC	HMIC - Other	Iran	Plastic and Reconstructive Surgery	Plastic and Reconstructive Surgery	Clinical data-based predictive modeling	1082 patients had acute burns and included in this study	Single centre	No	Post-operative	Development & Internal Validation	Observational (retrospective)	Observational (retrospective)	Estahbanati et al. 2002	2002	Role of artificial neural networks in prediction of survival of burn patients - A new approach
414	HMIC	HMIC - Other	Malaysia	Cardiothoracic Surgery	Cardiothoracic Surgery	Clinical data-based predictive modeling	4976 patients	Single centre	No	Post-operative	Development & Internal Validation	Observational (retrospective)	Observational (retrospective)	Rahman et al. 2012	2012	Comparison of predictive models to predict survival of cardiac surgery patients
416	HMIC	HMIC - Other	Iran	General Surgery	General Surgery	Clinical data-based predictive modeling	330 patients	Single centre	No	Post-operative	Development & Internal Validation	Observational (retrospective)	Observational (retrospective)	Amiri et al. 2008	2008	Assessment of gastric cancer survival: Using an artificial hierarchical neural network
418	HMIC	HMIC - Other	Iran	General Surgery	General Surgery	Clinical data-based predictive modeling	330 patients	Single centre	No	Post-operative	Development & Internal Validation	Observational (retrospective)	Observational (retrospective)	Amiri et al. 2012	2012	Examining the effect of quantitative and qualitative predictors on gastric cancer patient survival using hierarchical artificial neural network models
420	HMIC	HMIC - Other	Iran	General Surgery	General Surgery	Clinical data-based predictive modeling	436 patients	Single centre	No	Post-operative	Development & Internal Validation	Observational (retrospective)	Observational (retrospective)	Biglarian et al. 2011	2011	Application of artificial neural network in predicting the survival rate of gastric cancer patients
421	HMIC	HMIC - Other	Iran	General Surgery	General Surgery	Clinical data-based predictive modeling	436 patients	Single centre	No	Post-operative	Development & Internal Validation	Observational (retrospective)	Observational (retrospective)	Biglarian et al. 2010	2010	Determining of prognostic factors in gastric cancer patients using artificial neural networks
426	HMIC	HMIC - Other	Turkey	Cardiothoracic Surgery	Cardiothoracic Surgery	Clinical data-based predictive modeling	2309 patients	Single centre	No	Post-operative	Development & Internal Validation	Observational (retrospective)	Observational (retrospective)	Guldogan et al. 2017	2017	An intelligent system for the classification of postoperative pleural effusion between 4 and 30 days using medical knowledge discovery
442	HMIC	HMIC - Other	Iran	Cardiothoracic Surgery	Cardiothoracic Surgery	Clinical data-based predictive modeling	1200 patients	Single centre	No	Post-operative	Development & Internal Validation	Observational (retrospective)	Observational (retrospective)	Hosseini Nezhad et al. 2021	2021	Mortality Prediction of Mitral Valve Replacement Surgery by Machine Learning
462	HMIC	HMIC - Other	Thailand	Spinal Surgery	Spinal Surgery	Clinical data-based predictive modeling	167 patients	Single centre	No	Post-operative	Development & Internal Validation	Observational (retrospective)	Observational (retrospective)	Chavalparit et al. 2023	2023	Development of Machine-Learning Models to Predict Ambulation Outcomes Following Spinal Metastasis Surgery.
465	HMIC	HMIC - Other	Mexico	Neurosurgery	Neurosurgery	Clinical data-based predictive modeling	50 patients	Single centre	No	Post-operative	External Model Use or Evaluation	Observational (retrospective)	Observational (retrospective)	Aguirre-Madrigal et al. 2022	2022	Estimation of Survival in Patients with Glioblastoma Using an Online Calculator at a Tertiary-Level Hospital in Mexico.
935	HMIC	HMIC - Other	Columbia	Vascular Surgery	Vascular Surgery	Clinical data-based predictive modeling	310 patients	Single centre	No	Post-operative	Development & Internal Validation	Observational (retrospective)	Observational (retrospective)	Monsalve-Torra et al. 2016	2016	Using machine learning methods for predicting inhospital mortality in patients undergoing open repair of abdominal aortic aneurysm.
938	HMIC	HMIC - Other	Turkey	Orthopaedic Surgery	Orthopaedic Surgery	Multimodal AI	313 patients	Single centre	No	Post-operative	Development & Internal Validation	Observational (retrospective)	Observational (retrospective)	Turhan et al. 2023	2023	Predicting Prolonged Wound Drainage after Hemiarthroplasty for Hip Fractures: A Stacked Machine Learning Study. Clin Orthop Surg.
10	HMIC	HMIC - China	China	Cardiothoracic Surgery	Cardiothoracic Surgery	Multimodal AI	100 patients	Single centre	No	Post-operative	Development & Internal Validation	Observational (prospective)	Observational (prospective)	Li et al. 2025	2025	Exploring the assessment of post-cardiac valve surgery pulmonary complication risks through the integration of wearable continuous physiological and clinical data
12	HMIC	HMIC - China	China	Transplantation Surgery	Transplantation Surgery	Clinical data-based predictive modeling	438 patients	Single centre	No	Post-operative	Development & Internal Validation	Observational (retrospective)	Observational (retrospective)	Chen et al. 2025	2025	A Predictive Model of Pressure Injury in Children Undergoing Living Donor Liver Transplantation Based on Machine Learning Algorithm
14	HMIC	HMIC - China	China	General Surgery	General Surgery	Clinical data-based predictive modeling	231 patients	Single centre	No	Post-operative	Development & Internal Validation	Observational (retrospective)	Observational (retrospective)	Gu et al. 2025	2025	Comparative study of XGBoost and logistic regression for predicting sarcopenia in postsurgical gastric cancer patients
17	HMIC	HMIC - China	China	Transplantation Surgery	Transplantation Surgery	Multimodal AI	466 patients	Multi-centre	No	Post-operative	External Validation	Observational (retrospective)	Observational (retrospective)	Cao et al. 2025	2025	Deep learning for hepatocellular carcinoma recurrence before and after liver transplantation: a multicenter cohort study
20	HMIC	HMIC - China	China	General Surgery	General Surgery	Clinical data-based predictive modeling	1830 patients	Multi-centre	No	Post-operative	External Validation	Observational (retrospective)	Observational (retrospective)	Liu et al. 2025	2025	Development and external validation of a machine learning-based model to predict postoperative recurrence in patients with duodenal adenocarcinoma: a multicenter, retrospective cohort study
21	HMIC	HMIC - China	China	General Surgery	General Surgery	Multimodal AI	250 patients	Single centre	No	Post-operative	Development & Internal Validation	Observational (retrospective)	Observational (retrospective)	Du et al. 2025	2025	Novel CT radiomics models for the postoperative prediction of early recurrence of resectable pancreatic adenocarcinoma: A single-center retrospective study in China
22	HMIC	HMIC - China	China	Breast Surgery	General Surgery	Multimodal AI	1199 patients	Multi-centre	No	Post-operative	External Validation	Observational (retrospective)	Observational (retrospective)	Yu et al. 2025	2025	MRI-based multimodal AI model enables prediction of recurrence risk and adjuvant therapy in breast cancer
33	HMIC	HMIC - China	China	Transplantation Surgery	Transplantation Surgery	Clinical data-based predictive modeling	857 patients	Single centre	No	Post-operative	External Validation	Observational (retrospective)	Observational (retrospective)	Wu et al. 2025	2025	Predicting the risk of pulmonary infection after kidney transplantation using machine learning methods: a retrospective cohort study
36	HMIC	HMIC - China	China	Pediatric Surgery	Pediatric Surgery	Clinical data-based predictive modeling	639 patients (training), 187 patients (testing)	Single centre	No	Post-operative	Development & Internal Validation	Observational (retrospective)	Observational (retrospective)	Xu et al. 2025	2025	Establishment of Biliary Atresia Prognostic Classification System via Survival-Based Forward Clustering ‚Äî A New Biliary Atresia Classification
37	HMIC	HMIC - China	China	General Surgery	General Surgery	Clinical data-based predictive modeling	2382 patients were diagnosed with rectal and 1996 with colon cancer. Out of these 152 had VTE	Single centre	No	Post-operative	External Validation	Observational (retrospective)	Observational (retrospective)	Hu et al. 2025	2025	Development and validation of machine learning models for predicting venous thromboembolism in colorectal cancer patients: A cohort study in China
38	HMIC	HMIC - China	China	Cardiothoracic Surgery	Cardiothoracic Surgery	Clinical data-based predictive modeling	2994 patients	Multi-centre	No	Post-operative	External Validation	Observational (retrospective)	Observational (retrospective)	Ma et al. 2025	2025	Performance of an AI prediction tool for new-onset atrial fibrillation after coronary artery bypass grafting
40	HMIC	HMIC - China	China	Obstetric or Gynaecological Surgery	Obstetric or Gynaecological Surgery	Image-based AI	555 cases with 4922 images	Single centre	No	Post-operative	Development & Internal Validation	Other (diagnostic cohort study)	Other(focus on model development)	Li et al. 2025	2025	Visualized hysteroscopic artificial intelligence fertility assessment system for endometrial injury: an image-deep-learning study
42	HMIC	HMIC - China	China	General Surgery	General Surgery	Clinical data-based predictive modeling	866 patients	Single centre	No	Post-operative	Development & Internal Validation	Observational (retrospective)	Observational (retrospective)	Han et al. 2025	2025	Development and validation of a risk prediction model related to inflammatory and nutritional indexes for postoperative pulmonary infection after radical colorectal cancer surgery
47	HMIC	HMIC - China	China	Cross Specialty	Cross Specialty	Clinical data-based predictive modeling	1720 patients	Multi-centre	No	Post-operative	Development & Internal Validation	Other (secondary analysis of RCT)	Other(focus on model development)	Hu et al. 2025	2025	Predicting Postoperative Circulatory Complications in Older Patients: A Machine Learning Approach
51	HMIC	HMIC - China	China	General Surgery	General Surgery	Clinical data-based predictive modeling	11615 patients	Multi-centre	No	Post-operative	Development & Internal Validation	Observational (retrospective)	Observational (retrospective)	Zhang et al. 2025	2025	Machine Learning Prediction of Early Recurrence in Gastric Cancer: A Nationwide Real-World Study
55	HMIC	HMIC - China	China	Neurosurgery	Neurosurgery	Clinical data-based predictive modeling	581 patients	Multi-centre	No	Post-operative	External Validation	Observational (retrospective)	Observational (retrospective)	Kim et al. 2025	2025	Prognostic models for progression-free survival in atypical meningioma: Comparison of machine learning-based approach and the COX model in an Asian multicenter study
63	HMIC	HMIC - China	China	General Surgery	General Surgery	Image-based AI	825 images	Multi-centre	No	Post-operative	Development & Internal Validation	Observational (retrospective)	Observational (retrospective)	Zhang et al. 2025	2025	Diagnosis of Irritant Dermatitis in Colorectal Cancer Postoperative Stoma Patients Using Smartphone Photographs: A Deep Learning Approach
65	HMIC	HMIC - China	China	Neurosurgery	Neurosurgery	Clinical data-based predictive modeling	1039 patients	Multi-centre	No	Post-operative	Development & Internal Validation	Observational (retrospective)	Observational (retrospective)	Ge et al. 2024	2024	Predicting who has delayed cerebral ischemia after aneurysmal subarachnoid hemorrhage using machine learning approach: a multicenter, retrospective cohort study
66	HMIC	HMIC - China	China	General Surgery	General Surgery	Clinical data-based predictive modeling	257 patients	Single centre	No	Post-operative	Development & Internal Validation	Observational (retrospective)	Observational (retrospective)	Shi et al. 2025	2025	A prediction model based on machine learning: prognosis of HBV-induced HCC male patients with smoking and drinking habits after local ablation treatment
67	HMIC	HMIC - China	China	Spinal Surgery	Spinal Surgery	Clinical data-based predictive modeling	103 patients	Multi-centre	No	Post-operative	External Model Use or Evaluation	Observational (retrospective)	Observational (retrospective)	Li et al. 2025	2025	Predicting survival outcomes in renal cell carcinoma spinal metastases: a multicenter evaluation of existing prognostic systems
69	HMIC	HMIC - China	China	Spinal Surgery	Spinal Surgery	Multimodal AI	428 patients	Single centre	No	Post-operative	Development & Internal Validation	Observational (retrospective)	Observational (retrospective)	Wang et al. 2025	2025	Development and validation of a prognostic prediction model for lumbar-disc herniation based on machine learning and fusion of clinical text data and radiomic features
70	HMIC	HMIC - China	China	Oral and Maxillofacial Surgery	Oral and Maxillofacial Surgery	Clinical data-based predictive modeling	487 patients	Single centre	No	Post-operative	Development & Internal Validation	Observational (prospective)	Observational (prospective)	Kuang et al. 2025	2025	Predicting postoperative malnutrition in patients with oral cancer: development of an XGBoost model with SHAP analysis and web-based application
71	HMIC	HMIC - China	China	Cross Specialty	Cross Specialty	Clinical data-based predictive modeling	2972 patients	Single centre	No	Post-operative	External Validation	Observational (retrospective)	Observational (retrospective)	Zhou et al. 2025	2025	Investigating perioperative pressure injuries and factors influencing them with imbalanced samples using a Synthetic Minority Oversampling Technique
77	HMIC	HMIC - China	China	Orthopaedic Surgery	Orthopaedic Surgery	Clinical data-based predictive modeling	555 patients	Single centre	No	Post-operative	Development & Internal Validation	Observational (retrospective)	Observational (retrospective)	Tang et al. 2025	2025	Machine Learning-Based Prediction of Postoperative Pneumonia Among Super-Aged Patients With Hip Fracture
84	HMIC	HMIC - China	China	Cardiothoracic Surgery	Cardiothoracic Surgery	Clinical data-based predictive modeling	3921 patients	Multi-centre	No	Post-operative	External Validation	Observational (retrospective)	Observational (retrospective)	Hou et al. 2025	2025	Deep learning-based prediction model of acute kidney injury following coronary artery bypass grafting in coronary heart disease patients: a multicenter clinical study from China
85	HMIC	HMIC - China	China	General Surgery	General Surgery	Clinical data-based predictive modeling	2000 patients	Multi-centre	No	Post-operative	Development & Internal Validation	Observational (retrospective)	Observational (retrospective)	Li et al. 2025	2025	Identification of Major Bleeding Events in Postoperative Patients With Malignant Tumors in Chinese Electronic Medical Records: Algorithm Development and Validation
86	HMIC	HMIC - China	China	Cross Specialty	Cross Specialty	Clinical data-based predictive modeling	2125 patients	Multi-centre	No	Post-operative	External Validation	Observational (retrospective)	Observational (retrospective)	Chen et al. 2025	2025	A machine learning model based on emergency clinical data predicting 3-day in-hospital mortality for stroke and trauma patients
88	HMIC	HMIC - China	China	General Surgery	General Surgery	Clinical data-based predictive modeling	522 patients	Multi-centre	No	Post-operative	External Validation	Observational (retrospective)	Observational (retrospective)	Xia et al. 2025	2025	Machine learning models for predicting postoperative peritoneal metastasis after hepatocellular carcinoma rupture: a multicenter cohort study in China
91	HMIC	HMIC - China	China	Orthopaedic Surgery	Orthopaedic Surgery	Clinical data-based predictive modeling	248 patients	Single centre	No	Post-operative	Development & Internal Validation	Observational (retrospective)	Observational (retrospective)	Ma et al. 2025	2025	A Retrospective Machine Learning Analysis to Predict 3-Month Nonunion of Unstable Distal Clavicle Fracture Patients Treated with Open Reduction and Internal Fixation
93	HMIC	HMIC - China	China	General Surgery	General Surgery	Clinical data-based predictive modeling	860 patients	Single centre	No	Post-operative	Development & Internal Validation	Observational (retrospective)	Observational (retrospective)	Shan et al. 2025	2025	Application of Machine Learning to Predict Postoperative Nausea and Vomiting in Laparoscopic Sleeve Gastrectomy
96	HMIC	HMIC - China	China	Cardiothoracic Surgery	Cardiothoracic Surgery	Clinical data-based predictive modeling	2983 patients	Multi-centre	No	Post-operative	External Validation	Observational (retrospective)	Observational (retrospective)	Li et al. 2024	2024	Development and validation of a machine learning predictive model for perioperative myocardial injury in cardiac surgery with cardiopulmonary bypass
97	HMIC	HMIC - China	China	Spinal Surgery	Spinal Surgery	Clinical data-based predictive modeling	162 patients	Multi-centre	No	Post-operative	Development & Internal Validation	Observational (retrospective)	Observational (retrospective)	Li et al. 2024	2024	Ensemble learning-assisted prediction of prolonged hospital length of stay after spine correction surgery: a multi-center cohort study
108	HMIC	HMIC - China	China	Plastic and Reconstructive Surgery	Plastic and Reconstructive Surgery	Image-based AI	48 patients	Single centre	No	Post-operative	External Model Use or Evaluation	Observational (retrospective)	Observational (retrospective)	Du et al. 2024	2024	Age Reduction After Face-Lift Surgery in Chinese Population: An Outcome Study Using Artificial Intelligence and Objective Observer-Based Assessment
114	HMIC	HMIC - China	China	Breast Surgery	General Surgery	Clinical data-based predictive modeling	258 patients	Single centre	No	Post-operative	Development & Internal Validation	Observational (retrospective)	Observational (retrospective)	Sun et al. 2024	2024	Prediction models for postoperative recurrence of non-lactating mastitis based on machine learning
115	HMIC	HMIC - China	China	Cross Specialty	Cross Specialty	Image-based AI	2453 WSIs (700 training, 1402 internal, 1051 external)	Multi-centre	No	Post-operative	External Validation	Other (AI-based pathology system development)	Other(focus on model development)	Pan et al. 2024	2024	Clinically Applicable Pan-Origin Cancer Detection for Lymph Nodes via Artificial Intelligence-Based Pathology
118	HMIC	HMIC - China	China	Cardiothoracic Surgery	Cardiothoracic Surgery	Clinical data-based predictive modeling	507 patients	Single centre	No	Post-operative	Development & Internal Validation	Observational (retrospective)	Observational (retrospective)	Li et al. 2024	2024	A machine learning-based prediction model for postoperative delirium in cardiac valve surgery using electronic health records
119	HMIC	HMIC - China	China	Cross Specialty	Cross Specialty	Clinical data-based predictive modeling	10561 patients (6753 training, 3808 validation)	Single centre	No	Post-operative	Development & Internal Validation	Observational (prospective)	Observational (prospective)	Peng et al. 2024	2024	A simple machine learning model for the prediction of acute kidney injury following noncardiac surgery in geriatric patients: a prospective cohort study
137	HMIC	HMIC - China	China	Cardiothoracic Surgery	Cardiothoracic Surgery	Genomics/molecular data AI	2499 patients (1749 derivation, 750 validation)	Multi-centre	No	Post-operative	Development & Internal Validation	Observational (retrospective)	Observational (retrospective)	Liu et al. 2024	2024	Inflammatory signature-based theranostics for acute lung injury in acute type A aortic dissection
139	HMIC	HMIC - China	China	General Surgery	General Surgery	Clinical data-based predictive modeling	2044 patients (60 experimental, 1984 control)	Multi-centre	No	Post-operative	Development & Internal Validation	Observational (retrospective)	Observational (retrospective)	Cai et al. 2024	2024	Establishing and clinically validating a machine learning model for predicting unplanned reoperation risk in colorectal cancer
148	HMIC	HMIC - China	China	Cross Specialty	Cross Specialty	Clinical data-based predictive modeling	902 patients	Single centre	No	Post-operative	Development & Internal Validation	Observational (retrospective)	Observational (retrospective)	Jia et al. 2024	2024	Predictive model for totally implanted venous access ports‚Äërelated long‚Äëterm complications in patients with lung cancer
157	HMIC	HMIC - China	China	General Surgery	General Surgery	Clinical data-based predictive modeling	860 patients (652 training + 208 validation)	Single centre	No	Post-operative	Development & Internal Validation	Observational (prospective)	Observational (prospective)	Shen et al. 2024	2024	Prediction of symptomatic anastomotic leak after rectal cancer surgery: A machine learning approach
164	HMIC	HMIC - China	China	Spinal Surgery	Spinal Surgery	Clinical data-based predictive modeling	986 patients	Single centre	No	Post-operative	Development & Internal Validation	Observational (prospective)	Observational (prospective)	Zhang et al. 2024	2024	Construct validation of machine learning for accurately predicting the risk of postoperative surgical site infection following spine surgery
170	HMIC	HMIC - China	China	Cardiothoracic Surgery	Cardiothoracic Surgery	Clinical data-based predictive modeling	1110 patients	Single centre	No	Post-operative	Development & Internal Validation	Observational (retrospective)	Observational (retrospective)	Zeng et al. 2024	2024	An interpretable machine learning model to predict off-pump coronary artery bypass grafting-associated acute kidney injury
173	HMIC	HMIC - China	China	Cross Specialty	Cross Specialty	Clinical data-based predictive modeling	11,894 patients	Multi-centre	No	Post-operative	Development & Internal Validation	Observational (retrospective)	Observational (retrospective)	Wu et al. 2024	2024	Risk factors prediction of 6-month mortality after noncardiac surgery of older patients in China: a multicentre retrospective cohort study
174	HMIC	HMIC - China	China	Cardiothoracic Surgery	Cardiothoracic Surgery	Clinical data-based predictive modeling	1130 patients	Single centre	No	Post-operative	Development & Internal Validation	Observational (retrospective)	Observational (retrospective)	Li et al. 2024	2024	Hybrid feature selection in a machine learning predictive model for perioperative myocardial injury in noncoronary cardiac surgery with cardiopulmonary bypass
175	HMIC	HMIC - China	China	Cardiothoracic Surgery	Cardiothoracic Surgery	Clinical data-based predictive modeling	2310 patients	Single centre	No	Post-operative	Development & Internal Validation	Observational (retrospective)	Observational (retrospective)	Jiang et al. 2023	2023	Interpretable machine learning models for early prediction of acute kidney injury after cardiac surgery
177	HMIC	HMIC - China	China	Obstetric or Gynaecological Surgery	Obstetric or Gynaecological Surgery	Clinical data-based predictive modeling	1013 patients (training) + 195 patients (external validation)	Multi-centre	No	Post-operative	External Validation	Observational (retrospective)	Observational (retrospective)	Liu et al. 2024	2024	Derivation and validation of the first web-based nomogram to predict the spontaneous pregnancy after reproductive surgery using machine learning models
178	HMIC	HMIC - China	China	General Surgery	General Surgery	Multimodal AI	868 patients	Multi-centre	No	Post-operative	External Validation	Observational (retrospective)	Observational (retrospective)	Qin et al. 2023	2023	Development and Validation of a Post-Radiotherapy Prediction Model for Bowel Dysfunction After Rectal Cancer Resection
182	HMIC	HMIC - China	China	Endocrine Surgery	General Surgery	Text/NLP-based AI	296 patients were persuaded with 221 patients using the software	Single centre	No	Post-operative	Clinical Deployment	Other (mobile application development)	Other(focus on model development)	Zhang et al. 2023	2023	Thyroidkeeper: a healthcare management system for patients with thyroid diseases
184	HMIC	HMIC - China	China	Cross Specialty	Cross Specialty	Clinical data-based predictive modeling	12, 464 as training set and 4754 as internal validation and 2245 as external validation	Multi-centre	No	Post-operative	External Validation	Observational (retrospective)	Observational (retrospective)	Liu et al. 2024	2024	Development and Validation of an Explainable Machine Learning Model for Predicting Myocardial Injury After Noncardiac Surgery in Two Centers in China: Retrospective Study
185	HMIC	HMIC - China	China	Orthopaedic Surgery	Orthopaedic Surgery	Clinical data-based predictive modeling	360 patients	Single centre	No	Post-operative	Development & Internal Validation	Observational (retrospective)	Observational (retrospective)	Liu et al. 2024	2024	Random forest predictive modeling of prolonged hospital length of stay in elderly hip fracture patients
187	HMIC	HMIC - China	China	Breast Surgery	General Surgery	Clinical data-based predictive modeling	670 patients	Single centre	No	Post-operative	Development & Internal Validation	Observational (retrospective)	Observational (retrospective)	Du et al. 2024	2024	Comparison of machine learning models to predict the risk of breast cancer-related lymphedema among breast cancer survivors: a cross-sectional study in China
188	HMIC	HMIC - China	China	Cardiothoracic Surgery	Cardiothoracic Surgery	Clinical data-based predictive modeling	2780 patients + 2051 external validation patients	Multi-centre	No	Post-operative	External Validation	Observational (retrospective)	Observational (retrospective)	Jia et al. 2023	2023	Machine-learning predictions for acute kidney injuries after coronary artery bypass grafting: a real-life muticenter retrospective cohort study
195	HMIC	HMIC - China	China	Orthopaedic Surgery	Orthopaedic Surgery	Text/NLP-based AI	5411 medical records	Multi-centre	No	Post-operative	Development & Internal Validation	Other (machine learning corpus study)	Other(focus on model development)	Chen et al. 2023	2023	Identifying self-reported health-related problems in home-based rehabilitation of older patients after hip replacement in China: a machine learning study based on Omaha system theory
197	HMIC	HMIC - China	China	General Surgery	General Surgery	Clinical data-based predictive modeling	362 patients	Multi-centre	No	Post-operative	Development & Internal Validation	Observational (prospective)	Observational (prospective)	Ya-juan et al. 2024	2024	Comparative study of the risk prediction model of early postoperative frailty in elderly enterostomy patients based on machine learning methods
199	HMIC	HMIC - China	China	Breast Surgery	General Surgery	Clinical data-based predictive modeling	263 adjuvant + 200 advanced patients	Single centre	No	Post-operative	External Model Use or Evaluation	Other (decision system consistency study)	Other(focus on model development)	Liu et al. 2023	2023	Watson for oncology decision system for treatment consistency study in breast cancer
208	HMIC	HMIC - China	China	ENT Surgery	ENT Surgery	Clinical data-based predictive modeling	1086 patients	Multi-centre	No	Post-operative	Development & Internal Validation	Other (dose-response and mediation analysis)	Other(focus on model development)	Wang et al. 2023	2023	Individual exposure of ambient particulate matters and eosinophilic chronic rhinosinusitis with nasal Polyps: Dose-Response, mediation effects and recurrence prediction
226	HMIC	HMIC - China	China	General Surgery	General Surgery	Clinical data-based predictive modeling	4313 patients	Multi-centre	No	Post-operative	External Validation	Observational (retrospective)	Observational (retrospective)	Wei et al. 2023	2023	Development of a machine learning algorithm to predict complications of total laparoscopic anterior resection and natural orifice specimen extraction surgery in rectal cancer
230	HMIC	HMIC - China	China	Spinal Surgery	Spinal Surgery	Clinical data-based predictive modeling	150 patients	Multi-centre	No	Post-operative	External Model Use or Evaluation	Observational (retrospective)	Observational (retrospective)	Zhong et al. 2023	2023	External validation of the SORG machine learning algorithms for predicting 90-day and 1-year survival of patients with lung cancer-derived spine metastases: a recent bi-center cohort from China
233	HMIC	HMIC - China	China	Orthopaedic Surgery	Orthopaedic Surgery	Clinical data-based predictive modeling	59605 patients	Multi-centre	No	Post-operative	Development & Internal Validation	Observational (retrospective)	Observational (retrospective)	Chen et al. 2023	2023	Prediction of red blood cell transfusion after orthopedic surgery using an interpretable machine learning framework
235	HMIC	HMIC - China	China	Cardiothoracic Surgery	Cardiothoracic Surgery	Clinical data-based predictive modeling	506 patients	Single centre	No	Post-operative	Development & Internal Validation	Observational (retrospective)	Observational (retrospective)	Zhang et al. 2023	2023	Machine learning model-based risk prediction of severe complications after off-pump coronary artery bypass grafting
236	HMIC	HMIC - China	China	Pediatric Surgery	Pediatric Surgery	Clinical data-based predictive modeling	3863 patients (3278 training + 585 validation)	Multi-centre	No	Post-operative	External Validation	Observational (retrospective)	Observational (retrospective)	Luo et al. 2023	2023	Machine Learning‚ÄìBased Prediction of Acute Kidney Injury following Pediatric Cardiac Surgery: Model Development and Validation Study
238	HMIC	HMIC - China	China	Cardiothoracic Surgery	Cardiothoracic Surgery	Clinical data-based predictive modeling	1223 patients	Multi-centre	No	Post-operative	Development & Internal Validation	Observational (retrospective)	Observational (retrospective)	Zhang et al. 2023	2023	Identification of risk factors for infection after mitral valve surgery through machine learning approaches
242	HMIC	HMIC - China	China	Cross Specialty	Cross Specialty	Clinical data-based predictive modeling	2014 patients	Multi-centre	No	Post-operative	Development & Internal Validation	Observational (prospective)	Observational (prospective)	Li et al. 2023	2023	Prediction of postoperative infection in elderly using deep learning-based analysis: an observational cohort study
246	HMIC	HMIC - China	China	General Surgery	General Surgery	Clinical data-based predictive modeling	382 patients, of which 342 included	Single centre	No	Post-operative	Development & Internal Validation	Observational (retrospective)	Observational (retrospective)	Huang et al. 2023	2023	Development of prediction model of low anterior resection syndrome for colorectal cancer patients after surgery based on machine-learning technique
247	HMIC	HMIC - China	China	Cardiothoracic Surgery	Cardiothoracic Surgery	Clinical data-based predictive modeling	2108 patients (1686 development + 422 validation)	Multi-centre	No	Post-operative	External Validation	Observational (retrospective)	Observational (retrospective)	Shao et al. 2023	2023	Development, External Validation, and Visualization of Machine Learning Models for Predicting Occurrence of Acute Kidney Injury after Cardiac Surgery
249	HMIC	HMIC - China	China	Cardiothoracic Surgery	Cardiothoracic Surgery	Clinical data-based predictive modeling	6495 patients	Multi-centre	No	Post-operative	External Validation	Observational (retrospective)	Observational (retrospective)	Li et al. 2023	2023	Development and Validation of a Machine Learning Predictive Model for Cardiac Surgery-Associated Acute Kidney Injury
250	HMIC	HMIC - China	China	General Surgery	General Surgery	Clinical data-based predictive modeling	11305 patients	Multi-centre	No	Post-operative	Development & Internal Validation	Observational (retrospective)	Observational (retrospective)	Yan et al. 2023	2023	Machine Learning to Dynamically Predict In-Hospital Venous Thromboembolism After Inguinal Hernia Surgery: Results From the CHAT-1 Study
252	HMIC	HMIC - China	China	Ophthalmological Surgery	Ophthalmological Surgery	Clinical data-based predictive modeling	530 patients	Multi-centre	No	Post-operative	External Validation	Observational (retrospective)	Observational (retrospective)	Meng et al. 2023	2023	An interpretable model predicts visual outcomes of no light perception eyes after open globe injury
257	HMIC	HMIC - China	China	General Surgery	General Surgery	Clinical data-based predictive modeling	558 patients	Single centre	No	Post-operative	Development & Internal Validation	Observational (retrospective)	Observational (retrospective)	Tang et al. 2022	2022	Machine learning based prognostic model of Chinese medicine affecting the recurrence and metastasis of I-III stage colorectal cancer: A retrospective study in China
258	HMIC	HMIC - China	China	General Surgery	General Surgery	Clinical data-based predictive modeling	404 patients	Multi-centre	No	Post-operative	External Validation	Observational (retrospective)	Observational (retrospective)	Lu et al. 2023	2023	Establishment of a prognostic model for gastric cancer patients who underwent radical gastrectomy using machine learning: a two-center study
261	HMIC	HMIC - China	China	Cardiothoracic Surgery	Cardiothoracic Surgery	Clinical data-based predictive modeling	1457 patients	Single centre	No	Post-operative	Development & Internal Validation	Observational (retrospective)	Observational (retrospective)	Zhang et al. 2022	2022	Prediction of acute kidney injury after cardiac surgery: model development using a Chinese electronic health record dataset
262	HMIC	HMIC - China	China	General Surgery	General Surgery	Clinical data-based predictive modeling	1008 patients	Multi-centre	No	Post-operative	Development & Internal Validation	Observational (retrospective)	Observational (retrospective)	Liu et al. 2022	2022	A multi-center study on glucometabolic response to bariatric surgery for different subtypes of obesity
264	HMIC	HMIC - China	China	Cross Specialty	Cross Specialty	Clinical data-based predictive modeling	1827 patients included	Multi-centre	No	Post-operative	Development & Internal Validation	Other (Bayesian network optimization study)	Other(focus on model development)	Chen et al. 2022	2022	Optimization of anesthetic decision-making in ERAS using Bayesian network
267	HMIC	HMIC - China	China	General Surgery	General Surgery	Clinical data-based predictive modeling	257 patients	Single centre	No	Post-operative	Development & Internal Validation	Observational (retrospective)	Observational (retrospective)	Zheng et al. 2023	2023	Development of a Pancreatic Fistula Prediction Model After Pancreaticoduodenectomy Based on a Decision Tree and Random Forest Algorithm
268	HMIC	HMIC - China	China	Pediatric Surgery	Pediatric Surgery	Clinical data-based predictive modeling	24685 patients	Single centre	No	Post-operative	Development & Internal Validation	Observational (retrospective)	Observational (retrospective)	Du et al. 2022	2022	Machine Learning Model for Predicting Risk of In-Hospital Mortality after Surgery in Congenital Heart Disease Patients
269	HMIC	HMIC - China	China	General Surgery	General Surgery	Clinical data-based predictive modeling	2157 patients	Single centre	No	Post-operative	Development & Internal Validation	Observational (retrospective)	Observational (retrospective)	Yang et al. 2023	2023	Predicting Colorectal Cancer Survival Using Time-to-Event Machine Learning: Retrospective Cohort Study
270	HMIC	HMIC - China	China	General Surgery	General Surgery	Clinical data-based predictive modeling	810 patients	Single centre	No	Post-operative	Development & Internal Validation	Observational (retrospective)	Observational (retrospective)	Xu et al. 2022	2022	Development and validation of a machine learning model for survival risk stratification after esophageal cancer surgery
279	HMIC	HMIC - China	China	Transplantation Surgery	Transplantation Surgery	Clinical data-based predictive modeling	208 recipients	Multi-centre	No	Post-operative	Development & Internal Validation	Observational (retrospective)	Observational (retrospective)	Jiao et al. 2022	2022	Association of Pulmonary Artery Pressure Change With Post-Lung Transplantation Survival: Retrospective Analysis of China Registry
280	HMIC	HMIC - China	China	Cross Specialty	Cross Specialty	Clinical data-based predictive modeling	5705 patients	Single centre	No	Post-operative	Development & Internal Validation	Observational (prospective)	Observational (prospective)	Peng et al. 2022	2022	Machine learning prediction of postoperative major adverse cardiovascular events in geriatric patients: a prospective cohort study
281	HMIC	HMIC - China	China	General Surgery	General Surgery	Clinical data-based predictive modeling	1050 patients (401 China + 649 SEER)	Multi-centre	No	Post-operative	Development & Internal Validation	Observational (retrospective)	Observational (retrospective)	Ji et al. 2022	2022	Development and validation of a gradient boosting machine to predict prognosis after liver resection for intrahepatic cholangiocarcinoma
287	HMIC	HMIC - China	China	Breast Surgery	General Surgery	Clinical data-based predictive modeling	6486 patients	Multi-centre	No	Post-operative	Development & Internal Validation	Observational (retrospective)	Observational (retrospective)	Xin et al. 2022	2022	Multicenter study of the clinicopathological features and recurrence risk prediction model of early-stage breast cancer with low-positive human epidermal growth factor receptor 2 expression in China (Chinese Society of Breast Surgery 021)
288	HMIC	HMIC - China	China	General Surgery	General Surgery	Image-based AI	development and IV - 1277 and then external validation - 1043	Multi-centre	No	Post-operative	External Validation	Observational (retrospective)	Observational (retrospective)	Jiang et al. 2022	2022	Predicting peritoneal recurrence and disease-free survival from CT images in gastric cancer with multitask deep learning: a retrospective study
295	HMIC	HMIC - China	China	Cross Specialty	Cross Specialty	Multimodal AI	19819 patients (12240 derivation + 7579 external)	Multi-centre	No	Post-operative	External Validation	Observational (prospective)	Observational (prospective)	Peng et al. 2022	2022	A multicenter prospective study on postoperative pulmonary complications prediction in geriatric patients with deep neural network model
296	HMIC	HMIC - China	China	Transplantation Surgery	Transplantation Surgery	Clinical data-based predictive modeling	2551 patients	Multi-centre	No	Post-operative	Development & Internal Validation	Observational (retrospective)	Observational (retrospective)	Fu et al. 2022	2022	Machine learning-based method for tacrolimus dose predictions in Chinese kidney transplant perioperative patients
298	HMIC	HMIC - China	China	Cardiothoracic Surgery	Cardiothoracic Surgery	Clinical data-based predictive modeling	1205 patients	Single centre	No	Post-operative	Development & Internal Validation	Other (unsupervised clustering study)	Other(focus on model development)	Zhao et al. 2022	2022	Machine learning approach identified clusters for patients with low cardiac output syndrome and outcomes after cardiac surgery
300	HMIC	HMIC - China	China	Cross Specialty	Cross Specialty	Clinical data-based predictive modeling	10535 surgeries (10358 patients)	Single centre	No	Post-operative	Development & Internal Validation	Observational (retrospective)	Observational (retrospective)	Li et al. 2022	2022	Machine learning prediction of postoperative unplanned 30-day hospital readmission in older adult
306	HMIC	HMIC - China	China	Transplantation Surgery	Transplantation Surgery	Clinical data-based predictive modeling	381 recipients	Single centre	No	Post-operative	Development & Internal Validation	Observational (retrospective)	Observational (retrospective)	Zhou et al. 2021	2021	Prediction of 1-year mortality after heart transplantation using machine learning approaches: A single-center study from China
311	HMIC	HMIC - China	China	Cross Specialty	Cross Specialty	Clinical data-based predictive modeling	135442 adult patients	Single centre	No	Post-operative	Development & Internal Validation	Observational (retrospective)	Observational (retrospective)	Lan et al. 2022	2022	Prediction of intensive care unit admission (>24h) after surgery in elective noncardiac surgical patients using machine learning algorithms
314	HMIC	HMIC - China	China	Cross Specialty	Cross Specialty	Clinical data-based predictive modeling	7467 surgical patients	Single centre	No	Post-operative	Development & Internal Validation	Observational (prospective)	Observational (prospective)	Wang et al. 2021	2021	Machine Learning-based Prediction of Postoperative 30-days Mortality
315	HMIC	HMIC - China	China	Ophthalmological Surgery	Ophthalmological Surgery	Clinical data-based predictive modeling	182 cases (143 patients)	Single centre	No	Post-operative	Development & Internal Validation	Observational (retrospective)	Observational (retrospective)	Liu et al. 2021	2021	Using machine learning to predict post-operative depth of focus after cataract surgery with implantation of Tecnis Symfony
316	HMIC	HMIC - China	China	Cross Specialty	Cross Specialty	Clinical data-based predictive modeling	10369 patients	Single centre	No	Post-operative	Development & Internal Validation	Observational (retrospective)	Observational (retrospective)	Cheng et al. 2021	2021	Using machine learning algorithms to predict hospital acquired thrombocytopenia after operation in the intensive care unit: A retrospective cohort study
320	HMIC	HMIC - China	China	Cardiothoracic Surgery	Cardiothoracic Surgery	Clinical data-based predictive modeling	19060 eligible cases	Multi-centre	No	Post-operative	External Validation	Observational (retrospective)	Observational (retrospective)	Ma et al. 2021	2021	Warfarin maintenance dose prediction for Chinese after heart valve replacement by a feedforward neural network with equal stratified sampling
322	HMIC	HMIC - China	China	Breast Surgery	General Surgery	Clinical data-based predictive modeling	3699 patients	Single centre	No	Post-operative	Development & Internal Validation	Observational (retrospective)	Observational (retrospective)	Chen et al. 2021	2021	Prediction of total hospital expenses of patients undergoing breast cancer surgery in Shanghai, China by comparing three models
323	HMIC	HMIC - China	China	General Surgery	General Surgery	Clinical data-based predictive modeling	2012 patients included	Single centre	No	Post-operative	Development & Internal Validation	Observational (retrospective)	Observational (retrospective)	Zhou et al. 2021	2021	A machine learning-based predictor for the identification of the recurrence of patients with gastric cancer after operation
334	HMIC	HMIC - China	China	Spinal Surgery	Spinal Surgery	Clinical data-based predictive modeling	44 AIS patients	Single centre	No	Post-operative	Development & Internal Validation	Observational (retrospective)	Observational (retrospective)	Peng et al. 2020	2020	Prediction of Proximal Junctional Kyphosis After Posterior Scoliosis Surgery With Machine Learning in the Lenke 5 Adolescent Idiopathic Scoliosis Patient
339	HMIC	HMIC - China	China	Cross Specialty	Cross Specialty	Signal-based AI	526 adult surgical patients	Single centre	No	Post-operative	Development & Internal Validation	Observational (prospective)	Observational (prospective)	Liu et al. 2020	2020	Evaluation of a wearable wireless device with artificial intelligence, iThermonitor WT705, for continuous temperature monitoring for patients in surgical wards: A prospective comparative study
341	HMIC	HMIC - China	China	Endocrine Surgery	General Surgery	Clinical data-based predictive modeling	201 CD patients	Single centre	No	Post-operative	Development & Internal Validation	Observational (retrospective)	Observational (retrospective)	Fan et al. 2021	2021	Development of Machine Learning Models for Predicting Postoperative Delayed Remission in Patients with Cushing's Disease
342	HMIC	HMIC - China	China	General Surgery	General Surgery	Clinical data-based predictive modeling	2450 patients	Single centre	No	Post-operative	Development & Internal Validation	Observational (retrospective)	Observational (retrospective)	Dong et al. 2021	2021	Machine learning approach to predict acute kidney injury after liver surgery
345	HMIC	HMIC - China	China	Orthopaedic Surgery	Orthopaedic Surgery	Clinical data-based predictive modeling	1298 patients	Single centre	No	Post-operative	Development & Internal Validation	Observational (retrospective)	Observational (retrospective)	Han et al. 2021	2021	To Predict the Length of Hospital Stay After Total Knee Arthroplasty in an Orthopedic Center in China: The Use of Machine Learning Algorithms
354	HMIC	HMIC - China	China	Cardiothoracic Surgery	Cardiothoracic Surgery	Clinical data-based predictive modeling	897 consecutive patients	Single centre	No	Post-operative	Development & Internal Validation	Observational (retrospective)	Observational (retrospective)	Lei et al. 2020	2020	Using Machine Learning to Predict Acute Kidney Injury After Aortic Arch Surgery
355	HMIC	HMIC - China	China	Cardiothoracic Surgery	Cardiothoracic Surgery	Clinical data-based predictive modeling	5533 eligible participants	Single centre	No	Post-operative	External Validation	Observational (retrospective)	Observational (retrospective)	Li et al. 2020	2020	A novel machine learning algorithm, Bayesian networks model, to predict the high-risk patients with cardiac surgery-associated acute kidney injury
357	HMIC	HMIC - China	China	Neurosurgery	Neurosurgery	Clinical data-based predictive modeling	835 ICU database patients with craniotomy	Single centre	No	Post-operative	Development & Internal Validation	Observational (retrospective)	Observational (retrospective)	Yu et al. 2021	2021	Machine Learning Approaches-Driven for Mortality Prediction for Patients Undergoing Craniotomy in ICU
359	HMIC	HMIC - China	China	Cardiothoracic Surgery	Cardiothoracic Surgery	Clinical data-based predictive modeling	1488 patients	Multi-centre	No	Post-operative	Development & Internal Validation	Observational (retrospective)	Observational (retrospective)	Jiang et al. 2021	2021	Machine Learning for the Prediction of Complications in Patients After Mitral Valve Surgery
371	HMIC	HMIC - China	China	Vascular Surgery	Vascular Surgery	Clinical data-based predictive modeling	212 patients	Multi-centre	No	Post-operative	Development & Internal Validation	Observational (retrospective)	Observational (retrospective)	Zhou et al. 2020	2020	Machine learning for the prediction of acute kidney injury and paraplegia after thoracoabdominal aortic aneurysm repair
372	HMIC	HMIC - China	China	Cardiothoracic Surgery	Cardiothoracic Surgery	Clinical data-based predictive modeling	13639 patients	Multi-centre	No	Post-operative	Development & Internal Validation	Observational (retrospective)	Observational (retrospective)	Li et al. 2020	2020	The Prediction Model of Warfarin Individual Maintenance Dose for Patients Undergoing Heart Valve Replacement, Based on the Back Propagation Neural Network
376	HMIC	HMIC - China	China	Vascular Surgery	Vascular Surgery	Clinical data-based predictive modeling	443 patients	Single centre	No	Post-operative	Development & Internal Validation	Observational (retrospective)	Observational (retrospective)	Bai et al. 2020	2020	Risk Factors of Cerebral Infarction and Myocardial Infarction after Carotid Endarterectomy Analyzed by Machine Learning
379	HMIC	HMIC - China	China	Cross Specialty	Cross Specialty	Multimodal AI	21,611 inpatient records	Single centre	No	Post-operative	Development & Internal Validation	Observational (retrospective)	Observational (retrospective)	Chen et al. 2020	2020	Artificial intelligence-based multimodal risk assessment model for surgical site infection (AMRAMS): Development and validation study
411	HMIC	HMIC - China	China	Cardiothoracic Surgery	Cardiothoracic Surgery	Clinical data-based predictive modeling	13639 patients	Multi-centre	No	Post-operative	External Validation	Observational (retrospective)	Observational (retrospective)	Chen et al. 2018	2018	A prediction study of warfarin individual stable dose after mechanical heart valve replacement: Adaptive neural-fuzzy inference system prediction
412	HMIC	HMIC - China	China	Oral and Maxillofacial Surgery	Oral and Maxillofacial Surgery	Image-based AI	30 patients	Single centre	No	Post-operative	Development & Internal Validation	Observational (retrospective)	Observational (retrospective)	Lu et al. 2009	2009	Improving the video imaging prediction of postsurgical facial profiles with an artificial neural network
415	HMIC	HMIC - China	China	Cardiothoracic Surgery	Cardiothoracic Surgery	Clinical data-based predictive modeling	1093 patients	Multi-centre	No	Post-operative	Development & Internal Validation	Observational (prospective)	Observational (prospective)	Zhou et al. 2014	2014	Use of artificial neural network to predict warfarin individualized dosage regime in Chinese patients receiving low-intensity anticoagulation after heart valve replacement
429	HMIC	HMIC - China	China	General Surgery	General Surgery	Clinical data-based predictive modeling	438 patients	Single centre	No	Post-operative	Development & Internal Validation	Observational (retrospective)	Observational (retrospective)	Yang et al. 2025	2025	High glycemic variability serves as an independent risk factor for postoperative infection-related complications in patients undergoing radical surgery for gastric, colon, and rectal cancer
432	HMIC	HMIC - China	China	Cardiothoracic Surgery	Cardiothoracic Surgery	Clinical data-based predictive modeling	281 patients	Single centre	No	Post-operative	Development & Internal Validation	Observational (retrospective)	Observational (retrospective)	Xi et al. 2023	2023	Adverse events after repair of tetralogy of Fallot: prediction models by machine learning of a retrospective cohort study in western China
433	HMIC	HMIC - China	China	Transplantation Surgery	Transplantation Surgery	Clinical data-based predictive modeling	493 patients	Single centre	No	Post-operative	Development & Internal Validation	Observational (retrospective)	Observational (retrospective)	He et al. 2021	2021	Application of machine learning models for predicting acute kidney injury following donation after cardiac death liver transplantation
443	HMIC	HMIC - China	China	Orthopaedic Surgery	Orthopaedic Surgery	Clinical data-based predictive modeling	2150 patients	Single centre	No	Post-operative	Development & Internal Validation	Observational (retrospective)	Observational (retrospective)	Shi et al. 2013	2013	Artificial neural network models for predicting 1-year mortality in elderly patients with intertrochanteric fractures in China
449	HMIC	HMIC - China	China	General Surgery	General Surgery	Clinical data-based predictive modeling	6495 patients	Single centre	No	Post-operative	External Validation	Observational (retrospective)	Observational (retrospective)	Li et al. 2020	2020	Prediction models for acute kidney injury in patients with gastrointestinal cancers: a real-world study based on Bayesian networks
455	HMIC	HMIC - China	China	General Surgery	General Surgery	Clinical data-based predictive modeling	385 patients	Multi-centre	No	Post-operative	Development & Internal Validation	Observational (retrospective)	Observational (retrospective)	Huang et al. 2025	2025	Predicting the prognosis of radical gastrectomy for patients with locally advanced gastric cancer after neoadjuvant chemotherapy using machine learning technology: a multicenter study in China.
456	HMIC	HMIC - China	China	Cardiothoracic Surgery	Cardiothoracic Surgery	Clinical data-based predictive modeling	413 patients	Single centre	No	Post-operative	Development & Internal Validation	Observational (retrospective)	Observational (retrospective)	Guo et al. 2025	2025	A Prediction Model of Stable Warfarin Doses in Patients After Mechanical Heart Valve Replacement Based on a Machine Learning Algorithm.
460	HMIC	HMIC - China	China	General Surgery	General Surgery	Clinical data-based predictive modeling	335 patients	Single centre	No	Post-operative	Development & Internal Validation	Observational (retrospective)	Observational (retrospective)	Pan et al. 2025	2025	Evaluation of surgical strategy for low anterior resection syndrome using preoperative low anterior resection syndrome score in China.
463	HMIC	HMIC - China	China	General Surgery	General Surgery	Genomics/molecular data AI	334 patients (164 + 170)	Multi-centre	No	Post-operative	External Validation	Observational (retrospective)	Observational (retrospective)	Chen et al. 2023	2023	Epigenome-wide development and validation of a prognostic methylation score in intrahepatic cholangiocarcinoma based on machine learning strategies.
467	HMIC	HMIC - China	China	General Surgery	General Surgery	Clinical data-based predictive modeling	107,481 patient records	Single centre	No	Post-operative	Development & Internal Validation	Observational (retrospective)	Observational (retrospective)	Qian et al. 2021	2021	A model-based validation study of postoperative complications with considerations on operative timing.
903	HMIC	HMIC - China	China	General Surgery	General Surgery	Clinical data-based predictive modeling	72 patients	Multi-centre	No	Post-operative	Development & Internal Validation	Observational (retrospective)	Observational (retrospective)	Fei et al. 2017	2017	Artificial neural networks predict the incidence of portosplenomesenteric venous thrombosis in patients with acute pancreatitis
914	HMIC	HMIC - China	China	ENT Surgery	ENT Surgery	Image-based AI	2790 otoscopic images	Multi-centre	No	Post-operative	Development & Internal Validation	Observational (retrospective)	Observational (retrospective)	Zeng et al. 2022	2022	A Deep Learning Approach to Predict Conductive Hearing Loss in Patients With Otitis Media With Effusion Using Otoscopic Images
922	HMIC	HMIC - China	China	General Surgery	General Surgery	Multimodal AI	267 patients	Single centre	No	Post-operative	Development & Internal Validation	Observational (retrospective)	Observational (retrospective)	Tan et al. 2024	2024	Construction and validation of artificial intelligence pathomics models for predicting pathological staging in colorectal cancer: Using multimodal data and clinical variables.
931	HMIC	HMIC - China	China	Spinal Surgery	Spinal Surgery	Clinical data-based predictive modeling	455 patients	Multi-centre	No	Post-operative	External Validation	Observational (retrospective)	Observational (retrospective)	Cui et al. 2024	2024	Establishment and validation of an interactive artificial intelligence platform to predict postoperative ambulatory status for patients with metastatic spinal disease: a multicenter analysis
932	HMIC	HMIC - China	China	Orthopaedic Surgery	Orthopaedic Surgery	Clinical data-based predictive modeling	52,707 geriatric hip fracture patients	Multi-centre	No	Post-operative	External Validation	Observational (retrospective)	Observational (retrospective)	Lei et al. 2024	2024	Establishment and validation of an artificial intelligence web application for predicting postoperative in-hospital mortality in patients with hip fracture: a national cohort study of 52 707 cases.
933	HMIC	HMIC - China	China	Orthopaedic Surgery	Orthopaedic Surgery	Clinical data-based predictive modeling	1330 patients	Single centre	No	Post-operative	Development & Internal Validation	Observational (retrospective)	Observational (retrospective)	Li et al. 2021	2021	A novel machine-learning algorithm for predicting mortality risk after hip fracture surgery.
934	HMIC	HMIC - China	China	Ophthalmological Surgery	Ophthalmological Surgery	Image-based AI	135 ptotic eyes of 103 patients	Single centre	No	Post-operative	Development & Internal Validation	Observational (retrospective)	Observational (retrospective)	Lou et al. 2021	2021	Deep learning-based image analysis for automated measurement of eyelid morphology before and after blepharoptosis surgery.
937	HMIC	HMIC - China	China	Cardiothoracic Surgery	Cardiothoracic Surgery	Clinical data-based predictive modeling	381 patients	Single centre	No	Post-operative	Development & Internal Validation	Observational (retrospective)	Observational (retrospective)	Tian et al. 2024	2024	Machine learning model predicts airway stenosis requiring clinical intervention in patients after lung transplantation: a retrospective case-controlled study. BMC
939	HMIC	HMIC - China	China	Ophthalmological Surgery	Ophthalmological Surgery	Multimodal AI	216 eyes from 113 patients	Multi-centre	No	Post-operative	External Validation	Observational (retrospective)	Observational (retrospective)	Wan et al. 2023	2023	Prediction of Early Visual Outcome of Small-Incision Lenticule Extraction (SMILE) Based on Deep Learning.
940	HMIC	HMIC - China	China	Spinal Surgery	Spinal Surgery	Clinical data-based predictive modeling	161 patients	Single centre	No	Post-operative	Development & Internal Validation	Observational (retrospective)	Observational (retrospective)	Yang et al. 2022	2022	Application of supervised machine learning algorithms to predict the risk of hidden blood loss during the perioperative period in thoracolumbar burst fracture patients complicated with neurological compromise.
941	HMIC	HMIC - China	China	Spinal Surgery	Spinal Surgery	Multimodal AI	580 participants	Single centre	No	Post-operative	Development & Internal Validation	Observational (retrospective)	Observational (retrospective)	Yasin et al. 2024	2024	Machine learning-enabled prediction of prolonged length of stay in hospital after surgery for tuberculosis spondylitis patients with unbalanced data: a novel approach using explainable artificial intelligence
942	HMIC	HMIC - China	China	Orthopaedic Surgery	Orthopaedic Surgery	Clinical data-based predictive modeling	448 patients	Single centre	No	Post-operative	Development & Internal Validation	Observational (retrospective)	Observational (retrospective)	Zhang et al. 2020	2020	Prediction of mortality at one year after surgery for pertrochanteric fracture in the elderly via a Bayesian belief network.
943	HMIC	HMIC - China	China	Orthopaedic Surgery	Orthopaedic Surgery	Clinical data-based predictive modeling	245 patients	Single centre	No	Post-operative	Development & Internal Validation	Observational (retrospective)	Observational (retrospective)	Zhao et al. 2021	2021	Machine Learning Algorithm Using Electronic Chart-Derived Data to Predict Delirium After Elderly Hip Fracture Surgeries: A Retrospective Case-Control Study.
16	Mixed	Mixed	International: USA, India	Ophthalmological Surgery	Ophthalmological Surgery	Clinical data-based predictive modeling	1988 patients (985 Aravind, 1003 UMich)	Multi-centre	No	Pre-operative	External Model Use or Evaluation	Observational (retrospective)	Observational (retrospective)	Siddiqui et al. 2025	2025	Comparing IOL refraction prediction accuracy and A-constant optimization for cataract surgery patients across South Indian and Midwestern United States populations
46	Mixed	Mixed	International: Bolivia, Chile, Colombia, Ecuador, and Mexico	Orthopaedic Surgery	Orthopaedic Surgery	Signal-based AI	623 tests total	Multi-centre	No	Pre-operative	External Validation	Other (diagnostic validation study)	Other(focus on model development)	Portillo-Ortíz et al. 2025	2025	Standardizing and Classifying Anterior Cruciate Ligament Injuries: An International Multicenter Study Using a Mobile Application
72	Mixed	Mixed	International: Poland, Ukraine	Ophthalmological Surgery	Ophthalmological Surgery	Clinical data-based predictive modeling	214 eyes	Multi-centre	No	Pre-operative	External Model Use or Evaluation	Observational (retrospective)	Observational (retrospective)	Stopyra et al. 2025	2025	Prediction of Seven Artificial Intelligence-Based Intraocular Lens Power Calculation Formulas in Medium-Long Caucasian Eyes
81	Mixed	Mixed	International: Philippines, Argentina, Belgium, Ireland	Ophthalmological Surgery	Ophthalmological Surgery	Multimodal AI	347 eyes	Multi-centre	No	Pre-operative	External Model Use or Evaluation	Observational (retrospective)	Observational (retrospective)	Zaldivar et al. 2025	2025	Evaluating the Predictive Accuracy of an AI-Based Tool for Postoperative Vault Estimation in Phakic Intraocular Lens Implantation
145	Mixed	Mixed	International: Thailand, Finland	Oral and Maxillofacial Surgery	Oral and Maxillofacial Surgery	Image-based AI	309 CBCT scans	Multi-centre	No	Pre-operative	Development & Internal Validation	Observational (retrospective)	Observational (retrospective)	Sahlsten et al. 2024	2024	Deep learning for 3D cephalometric landmarking with heterogeneous multi-center CBCT dataset
155	Mixed	Mixed	International: USA, China	General Surgery	General Surgery	Clinical data-based predictive modeling	200,958 patients (3241 NCC + 197,717 SEER)	Multi-centre	No	Pre-operative	External Validation	Observational (retrospective)	Observational (retrospective)	Wei et al. 2024	2024	Construction and validation of machine learning models for predicting distant metastases in newly diagnosed colorectal cancer patients: A large-scale and real-world cohort study
165	Mixed	Mixed	International: India, Netherlands, USA, United Kingdom, Czech Republic, Germany	Ophthalmological Surgery	Ophthalmological Surgery	Image-based AI	8 datasets - The DRIVE, STARE, CHASE_DB, HRF, ARIA, IOSTAR, OVRS and IDRiD - 435 patients total	Multi-centre	No	Pre-operative	Development & Internal Validation	Other (CNN model development)	Other(focus on model development)	Iqbal et al. 2024	2024	LDMRes-Net: A Lightweight Neural Network for Efficient Medical Image Segmentation on IoT and Edge Devices
228	Mixed	Mixed	International: India, USA, Netherlands	Ophthalmological Surgery	Ophthalmological Surgery	Image-based AI	STARE - 20 images, DRIVE - 40 images and India - 2500 retinal images for external validation	Multi-centre	No	Pre-operative	External Validation	Other (AI model development)	Other(focus on model development)	Neelapala et al. 2023	2023	A combined fuzzy backtracking search optimization algorithm to localize retinal blood vessels for diabetic retinopathy
229	Mixed	Mixed	International: India, Switzerland	Pediatric Surgery	Pediatric Surgery	Image-based AI	19 patients using automated designs - for the development - they used 283 UCLP and 114 BCLP scans	Multi-centre	No	Pre-operative	Clinical Deployment	Other (AI model development)	Other(focus on model development)	Schnabel et al. 2023	2023	Automated and data-driven plate computation for presurgical cleft lip and palate treatment
260	Mixed	Mixed	International: China, USA	General Surgery	General Surgery	Clinical data-based predictive modeling	1,383 patients	Multi-centre	No	Pre-operative	External Validation	Other (bioinformatics/genomic analysis)	Other(focus on model development)	Ma et al. 2023	2023	Investigating the Diagnostic and Therapeutic Potential of SREBF2-Related Lipid Metabolism Genes in Colon Cancer
275	Mixed	Mixed	International: China, Spain	General Surgery	General Surgery	Clinical data-based predictive modeling	340 patients (305 China + 35 Spain)	Multi-centre	No	Pre-operative	External Validation	Observational (retrospective)	Observational (retrospective)	Yang et al. 2022	2022	A retrospective analysis based on multiple machine learning models to predict lymph node metastasis in early gastric cancer
276	Mixed	Mixed	International: China, USA	Urology	Urology	Clinical data-based predictive modeling	52,691 (52,199 from SEER and then 492 from China for external validation)	Multi-centre	No	Pre-operative	External Validation	Observational (retrospective)	Observational (retrospective)	Zhang et al. 2023	2023	Using machine learning to predict lymph node metastasis in patients with renal cell carcinoma: A population-based study
297	Mixed	Mixed	International: Argentina, USA, Germany, France, Norway, Japan, Austria	General Surgery	General Surgery	Clinical data-based predictive modeling	1843 patients (965 internal + 878 external)	Multi-centre	No	Pre-operative	External Validation	Observational (retrospective)	Observational (retrospective)	Bertsimas et al. 2022	2022	Using Artificial Intelligence to Find the Optimal Margin Width in Hepatectomy for Colorectal Cancer Liver Metastases
309	Mixed	Mixed	International: Switzerland, USA, Thailand	General Surgery	General Surgery	Genomics/molecular data AI	Not specified	Single centre	No	Pre-operative	Development & Internal Validation	Other (experimental validation study)	Other(focus on model development)	Chantawannakul et al. 2021	2021	Virtual screening for biomimetic anti-cancer peptides from cordyceps militaris putative pepsinized peptidome and validation on colon cancer cell line
319	Mixed	Mixed	International: China, USA	General Surgery	General Surgery	Clinical data-based predictive modeling	10580 patients from SEER + 68 from China	Multi-centre	No	Pre-operative	External Validation	Observational (retrospective)	Observational (retrospective)	Cheng et al. 2021	2021	Predicting Survival of Patients With Rectal Neuroendocrine Tumors Using Machine Learning: A SEER-Based Population Study
390	Mixed	Mixed	International: China, USA	General Surgery	General Surgery	Clinical data-based predictive modeling	15813 patients (China) + 142650 patients (USA validation)	Multi-centre	No	Pre-operative	External Validation	Observational (retrospective)	Observational (retrospective)	Luo et al. 2020	2020	Predicting Timing of Surgical Intervention Using Recurrent Neural Network for Necrotizing Pancreatitis
408	Mixed	Mixed	International: Brazil, Italy	Ophthalmological Surgery	Ophthalmological Surgery	Multimodal AI	850 eyes from 778 patients	Multi-centre	No	Pre-operative	Development & Internal Validation	Observational (retrospective)	Observational (retrospective)	Ambrósio et al. 2017	2017	Integration of scheimpflug-based corneal tomography and biomechanical assessments for enhancing ectasia detection
435	Mixed	Mixed	International: Brazil, United Kingdom	Oral and Maxillofacial Surgery	Oral and Maxillofacial Surgery	Image-based AI	54 patients (30 UK + 24 Brazil)	Multi-centre	No	Pre-operative	Development & Internal Validation	Other (diagnostic accuracy study)	Other(focus on model development)	Camalan et al. 2021	2021	Convolutional Neural Network-Based Clinical Predictors of Oral Dysplasia: Class Activation Map Analysis of Deep Learning Results
32	LMIC	LMIC	Kenya	ENT Surgery	ENT Surgery	Multimodal AI	63 patients	Single centre	No	Pre-operative	External Model Use or Evaluation	Other (AI diagnostic validation study)	Other(focus on model development)	Lechien et al. 2025	2025	Expanding the Capacity of General Practitioners in Sub-Saharan Africa With Artificial Intelligence
43	LMIC	LMIC	India	Breast Surgery	General Surgery	Signal-based AI	202 patients (development), 47 patients (temporal validation), 64 patients (clinical impact)	Single centre	No	Pre-operative	External Validation	Observational (prospective)	Observational (prospective)	Chufal et al. 2025	2025	Machine learning model for predicting DIBH non-eligibility in left-sided breast cancer radiotherapy: Development, validation and clinical impact analysis
44	LMIC	LMIC	India	Pediatric Surgery	Pediatric Surgery	Image-based AI	2126 fetal CTG records	Single centre	No	Pre-operative	Development & Internal Validation	Other (AI system development study)	Other(focus on model development)	Pasupathy et al. 2025	2025	Enhanced Detection of Fetal Congenital Cardiac Abnormalities through Hybrid Deep Learning Using Hunter-Prey Optimization
68	LMIC	LMIC	India	Obstetric or Gynaecological Surgery	Obstetric or Gynaecological Surgery	Clinical data-based predictive modeling	National Family and Health Survey-5 dataset was used - 136136 samples	Multi-centre	No	Pre-operative	Development & Internal Validation	Other (machine learning model development)	Other(focus on model development)	Zafar et al. 2025	2025	Enhancing clinical decision support with explainable deep learning framework for C-section forecasting: Enhancing clinical decision support with explainable deep learning..: M. M. Zafar et al.
80	LMIC	LMIC	India	Obstetric or Gynaecological Surgery	Obstetric or Gynaecological Surgery	Clinical data-based predictive modeling	1500 cases of ovarian tumours	Single centre	No	Pre-operative	Development & Internal Validation	Other (machine learning model development)	Other(focus on model development)	Kodipalli et al. 2025	2025	Explainable AI-based feature importance analysis for ovarian cancer classification with ensemble methods
189	LMIC	LMIC	Zambia	Obstetric or Gynaecological Surgery	Obstetric or Gynaecological Surgery	Multimodal AI	998 test set with 240 validation set	Multi-centre	No	Pre-operative	Development & Internal Validation	Other (screening strategy validation)	Other(focus on model development)	Parham et al. 2023	2023	Validation in Zambia of a cervical screening strategy including HPV genotyping and artificial intelligence (AI)-based automated visual evaluation
202	LMIC	LMIC	Pakistan	General Surgery	General Surgery	Clinical data-based predictive modeling	341 patients	Single centre	No	Pre-operative	Development & Internal Validation	Observational (retrospective)	Observational (retrospective)	Aziz et al. 2023	2023	Risk factor profiles for gastric cancer prediction with respect to Helicobacter pylori: A study of a tertiary care hospital in Pakistan
204	LMIC	LMIC	Egypt	Neurosurgery	Neurosurgery	Clinical data-based predictive modeling	1160 patients	Single centre	No	Pre-operative	External Model Use or Evaluation	Observational (retrospective)	Observational (retrospective)	Mosa et al. 2023	2023	Henry gas solubility optimization double machine learning classifier for neurosurgical patients
225	LMIC	LMIC	Tanzania	Spinal Surgery	Spinal Surgery	Clinical data-based predictive modeling	284 patients	Single centre	No	Pre-operative	Development & Internal Validation	Observational (retrospective)	Observational (retrospective)	Leidinger et al. 2023	2023	Predictors of spinal trauma care and outcomes in a resource-constrained environment: a decision tree analysis of spinal trauma surgery and outcomes in Tanzania
234	LMIC	LMIC	India	Ophthalmological Surgery	Ophthalmological Surgery	Clinical data-based predictive modeling	1000 cases	Single centre	No	Pre-operative	Development & Internal Validation	Other (machine learning model development)	Other(focus on model development)	Senapati et al. 2023	2023	Application of Machine Learning Algorithms for Cataract Prediction
324	LMIC	LMIC	India	Breast Surgery	General Surgery	Text/NLP-based AI	465 pathological and clinical reports	Multi-centre	No	Pre-operative	Development & Internal Validation	Other (clinical decision support tool development)	Other(focus on model development)	Deshmukh et al. 2021	2021	Information extraction for prognostic stage prediction from breast cancer medical records using NLP and ML
327	LMIC	LMIC	Bangladesh	Ophthalmological Surgery	Ophthalmological Surgery	Image-based AI	634 color fundus images	Single centre	No	Pre-operative	Development & Internal Validation	Other (automated diagnostic system development)	Other(focus on model development)	Islam et al. 2022	2022	Deep Learning-Based Glaucoma Detection With Cropped Optic Cup and Disc and Blood Vessel Segmentation
331	LMIC	LMIC	Bangladesh	Obstetric or Gynaecological Surgery	Obstetric or Gynaecological Surgery	Clinical data-based predictive modeling	9202 women	Multi-centre	No	Pre-operative	Development & Internal Validation	Observational (retrospective)	Observational (retrospective)	Afiaz et al. 2021	2021	A national assessment of elective cesarean sections in Bangladesh and the need for health literacy and accessibility
338	LMIC	LMIC	Bangladesh	General Surgery	General Surgery	Clinical data-based predictive modeling	300 subjects records	Single centre	No	Pre-operative	Development & Internal Validation	Other (risk prediction tool development)	Other(focus on model development)	Rejaul Islam Royel et al. 2021	2021	Machine learning and data mining methods in early detection of stomach cancer risk
350	LMIC	LMIC	Pakistan	Plastic and Reconstructive Surgery	Plastic and Reconstructive Surgery	Image-based AI	450 images of burn depths	Single centre	No	Pre-operative	Development & Internal Validation	Other (burn depth classification model development)	Other(focus on model development)	Khan et al. 2020	2020	Computer-aided diagnosis for burnt skin images using deep convolutional neural network
351	LMIC	LMIC	Pakistan	Pediatric Surgery	Pediatric Surgery	Clinical data-based predictive modeling	1000 pregnant female samples	Multi-centre	No	Pre-operative	Development & Internal Validation	Other (prediction tool development)	Other(focus on model development)	Shafi et al. 2020	2020	Cleft prediction before birth using deep neural network
368	LMIC	LMIC	Tanzania	Neurosurgery	Neurosurgery	Clinical data-based predictive modeling	3138 patients	Single centre	No	Pre-operative	Development & Internal Validation	Observational (retrospective)	Observational (retrospective)	Rocha et al. 2020	2020	A traumatic brain injury prognostic model to support in-hospital triage in a low-income country: A machine learning-based approach
369	LMIC	LMIC	Egypt	Ophthalmological Surgery	Ophthalmological Surgery	Image-based AI	100 OCTA images	Single centre	No	Pre-operative	Development & Internal Validation	Observational (retrospective)	Observational (retrospective)	Abdelsalam et al. 2020	2020	Effective blood vessels reconstruction methodology for early detection and classification of diabetic retinopathy using OCTA images by artificial neural network
380	LMIC	LMIC	India	Cross Specialty	Cross Specialty	Signal-based AI	41 subjects	Single centre	No	Pre-operative	Development & Internal Validation	Other (stress detection device development)	Other(focus on model development)	Anusha et al. 2020	2020	Electrodermal Activity Based Pre-surgery Stress Detection Using a Wrist Wearable
427	LMIC	LMIC	India	Oral and Maxillofacial Surgery	Oral and Maxillofacial Surgery	Clinical data-based predictive modeling	1025 patients	Single centre	No	Pre-operative	Development & Internal Validation	Other (prediction model development)	Other(focus on model development)	Sharma et al. 2015	2015	Usage of Probabilistic and General Regression Neural Network for Early Detection and Prevention of Oral Cancer
431	LMIC	LMIC	Pakistan	Plastic and Reconstructive Surgery	Plastic and Reconstructive Surgery	Image-based AI	600 images	Single centre	No	Pre-operative	Development & Internal Validation	Other (deep learning model development)	Other(focus on model development)	Khan et al. 2020	2020	Burnt Human Skin Segmentation and Depth Classification Using Deep Convolutional Neural Network (DCNN)
911	LMIC	LMIC	India	Oral and Maxillofacial Surgery	Oral and Maxillofacial Surgery	Image-based AI	89 sites	Single centre	No	Pre-operative	Development & Internal Validation	Observational (prospective)	Observational (prospective)	Narayanan et al. 2021	2021	Bimodal multispectral imaging system with cloud-based machine learning algorithm for real-time screening and detection of oral potentially malignant
923	LMIC	LMIC	India	Oral and Maxillofacial Surgery	Oral and Maxillofacial Surgery	Image-based AI	2178 images	Multi-centre	No	Pre-operative	Development & Internal Validation	Observational (retrospective)	Observational (retrospective)	Talwar et al. 2023	2023	AI-Assisted Screening of Oral Potentially Malignant Disorders Using Smartphone-Based Photographic Images.
4	HMIC	HMIC - Other	Indonesia	Pediatric Surgery	Pediatric Surgery	Image-based AI	633 images	Single centre	No	Pre-operative	Development & Internal Validation	Observational (prospective)	Observational (prospective)	Wahyudi et al. 2025	2025	Circapproved: Digital Pattern Recognition via Artificial Neural Network for the Identification of Normal Penis Parameters for Circumcision Eligibility Using Mobile App
8	HMIC	HMIC - Other	South Africa	Breast Surgery	General Surgery	Image-based AI	1617 patients	Single centre	No	Pre-operative	Clinical Deployment	Observational (prospective)	Observational (prospective)	Malherbe et al. 2025	2025	Revolutionizing Breast Cancer Screening: Integrating Artificial Intelligence With Clinical Examination for Targeted Care in South Africa
27	HMIC	HMIC - Other	Iran	General Surgery	General Surgery	Clinical data-based predictive modeling	512 patients	Single centre	No	Pre-operative	Development & Internal Validation	Observational (retrospective)	Observational (retrospective)	Jamialahmadi et al. 2025	2025	Predictive performance of noninvasive factors for liver fibrosis in severe obesity: a screening based on machine learning models
49	HMIC	HMIC - Other	Ukraine	Ophthalmological Surgery	Ophthalmological Surgery	Clinical data-based predictive modeling	184 eyes were included	Single centre	No	Pre-operative	External Model Use or Evaluation	Observational (retrospective)	Observational (retrospective)	Stopyra et al. 2025	2025	Accuracy of 7 Artificial Intelligence‚ÄìBased Intraocular Lens Power Calculation Formulas in Extremely Long Caucasian Eyes
75	HMIC	HMIC - Other	Malaysia	Pediatric Surgery	Pediatric Surgery	Image-based AI	100 subjects	Multi-centre	No	Pre-operative	Development & Internal Validation	Observational (retrospective)	Observational (retrospective)	Zahoor Ul Huqh et al. 2025	2025	Development of artificial neural network model for predicting the rapid maxillary expansion technique in children with cleft lip and palate
103	HMIC	HMIC - Other	Iran	Endocrine Surgery	General Surgery	Image-based AI	133 patients	Multi-centre	No	Pre-operative	External Model Use or Evaluation	Other (cross-sectional study)	Other(focus on model development)	Gharib et al. 2024	2024	Clinical Implication of the New AI-TIRADS Classification of Thyroid Nodules; Our Real Clinical Experience
125	HMIC	HMIC - Other	Iran	Breast Surgery	General Surgery	Clinical data-based predictive modeling	1832 patients	Multi-centre	No	Pre-operative	Development & Internal Validation	Observational (retrospective)	Observational (retrospective)	Shahriarirad et al. 2024	2024	Prediction of sentinel lymph node metastasis in breast cancer patients based on preoperative features: a deep machine¬†learning approach
147	HMIC	HMIC - Other	Iran	Pediatric Surgery	Pediatric Surgery	Image-based AI	3120 augmented cephalic view photos of patients - 2496 as training and 624 images were used as test data	Single centre	No	Pre-operative	Development & Internal Validation	Other (deep learning neural network development)	Other(focus on model development)	Sabeti et al. 2024	2024	Image processing and machine learning for diagnosis and screening of craniosynostosis in children
172	HMIC	HMIC - Other	Turkey	Vascular Surgery	Vascular Surgery	Clinical data-based predictive modeling	407 patients	Single centre	No	Pre-operative	Development & Internal Validation	Observational (retrospective)	Observational (retrospective)	Demirkol et al. 2024	2024	Prediction of amputation risk of patients with diabetic foot using classification algorithms: A clinical study from a tertiary center
224	HMIC	HMIC - Other	Thailand	Neurosurgery	Neurosurgery	Clinical data-based predictive modeling	412 patients	Single centre	No	Pre-operative	Development & Internal Validation	Observational (retrospective)	Observational (retrospective)	Trakulpanitkit et al. 2023	2023	Comparison of intracranial pressure prediction in hydrocephalus patients among linear, non-linear, and machine learning regression models in Thailand
273	HMIC	HMIC - Other	Turkey	Cardiothoracic Surgery	Cardiothoracic Surgery	Clinical data-based predictive modeling	506 patients	Single centre	No	Pre-operative	Development & Internal Validation	Other (modeling methodology comparison)	Other(focus on model development)	Uzun Ozsahin et al. 2022	2022	Clinical Modelling of RVHF Using Pre-Operative Variables: A Direct and Inverse Feature Extraction Technique
282	HMIC	HMIC - Other	Iran	General Surgery	General Surgery	Clinical data-based predictive modeling	958 patients	Single centre	No	Pre-operative	Development & Internal Validation	Observational (retrospective)	Observational (retrospective)	Hassanipour et al. 2022	2022	Which criteria is a better predictor of ICU admission in trauma patients? An artificial neural network approach
293	HMIC	HMIC - Other	Thailand	Ophthalmological Surgery	Ophthalmological Surgery	Image-based AI	7651 patients	Multi-centre	No	Pre-operative	Clinical Deployment	Observational (prospective)	Observational (prospective)	Ruamviboonsuk et al. 2022	2022	Real-time diabetic retinopathy screening by deep learning in a multisite national screening programme: a prospective interventional cohort study
294	HMIC	HMIC - Other	Colombia	Cardiothoracic Surgery	Cardiothoracic Surgery	Clinical data-based predictive modeling	2768 patients	Single centre	No	Pre-operative	Development & Internal Validation	Observational (retrospective)	Observational (retrospective)	Molina et al. 2022	2022	Cardiac Operative Risk in Latin America: A Comparison of Machine Learning Models vs EuroSCORE-II
388	HMIC	HMIC - Other	Cuba	Ophthalmological Surgery	Ophthalmological Surgery	Clinical data-based predictive modeling	15 728 study patients (15 728 eyes), 10 277 women and 5451 men	Single centre	No	Pre-operative	Development & Internal Validation	Observational (retrospective)	Observational (retrospective)	Fernández-Álvarez et al. 2019	2019	Using a multilayer perceptron in intraocular lens power calculation
404	HMIC	HMIC - Other	Mexico	Plastic and Reconstructive Surgery	Plastic and Reconstructive Surgery	Clinical data-based predictive modeling	3 patients	Single centre	No	Pre-operative	Development & Internal Validation	Other (mathematical modeling study)	Other(focus on model development)	Ortiz-Posadas et al. 2009	2009	A mathematical function to evaluate surgical complexity of cleft lip and palate
405	HMIC	HMIC - Other	Iran	Endocrine Surgery	General Surgery	Clinical data-based predictive modeling	345 patients	Multi-centre	No	Pre-operative	Development & Internal Validation	Observational (retrospective)	Observational (retrospective)	Paydar et al. 2016	2016	The evolution of a malignancy risk prediction model for thyroid nodules using the artificial neural network
407	HMIC	HMIC - Other	Iran	Neurosurgery	Neurosurgery	Clinical data-based predictive modeling	168 patients	Single centre	No	Pre-operative	Development & Internal Validation	Observational (retrospective)	Observational (retrospective)	Azimi et al. 2014	2014	Predicting endoscopic third ventriculostomy success in childhood hydrocephalus: An artificial neural network analysis: Clinical article
436	HMIC	HMIC - Other	Mexico	Ophthalmological Surgery	Ophthalmological Surgery	Clinical data-based predictive modeling	256 patients (119 cases + 137 controls)	Single centre	No	Pre-operative	Development & Internal Validation	Observational (retrospective)	Observational (retrospective)	Martínez-Velasco et al. 2019	2019	The Relevance of Cataract as a Risk Factor for Age-Related Macular Degeneration: A Machine Learning Approach
437	HMIC	HMIC - Other	Iran	General Surgery	General Surgery	Clinical data-based predictive modeling	2029 patients	Single centre	No	Pre-operative	Development & Internal Validation	Observational (retrospective)	Observational (retrospective)	Afrash et al. 2023	2023	Establishing machine learning models to predict the early risk of gastric cancer based on lifestyle factors
466	HMIC	HMIC - Other	Turkey	Pediatric Surgery	Pediatric Surgery	Clinical data-based predictive modeling	231 patients	Single centre	No	Pre-operative	Development & Internal Validation	Observational (retrospective)	Observational (retrospective)	Genisol et al. 2022	2022	Using Machine Learning Technique to Predict the Most Reliable Diagnostic Finding for Foreign Body Aspiration in Children: Symptoms, Chest X-ray, or Auscultation?
924	HMIC	HMIC - Other	Serbia	General Surgery	General Surgery	Image-based AI	303 patients	Single centre	No	Pre-operative	Development & Internal Validation	Observational (retrospective)	Observational (retrospective)	Vukicevic et al. 2016	2016	Automated development of artificial neural networks for clinical purposes: Application for predicting the outcome of choledocholithiasis surgery
925	HMIC	HMIC - Other	Thailand	Oral and Maxillofacial Surgery	Oral and Maxillofacial Surgery	Image-based AI	700 clinical oral photographs	Single centre	No	Pre-operative	Development & Internal Validation	Observational (retrospective)	Observational (retrospective)	Warin et al. 2021	2021	Automatic classification and detection of oral cancer in photographic images using deep learning algorithms
926	HMIC	HMIC - Other	Turkey	General Surgery	General Surgery	Clinical data-based predictive modeling	156 patients	Single centre	No	Pre-operative	Development & Internal Validation	Observational (retrospective)	Observational (retrospective)	Yoldaş et al. 2011	2011	Artificial neural networks in the diagnosis of acute appendicitis
2	HMIC	HMIC - China	China	Obstetric or Gynaecological Surgery	Obstetric or Gynaecological Surgery	Multimodal AI	340 patients	Single centre	No	Pre-operative	Development & Internal Validation	Observational (retrospective)	Observational (retrospective)	Zeng et al. 2025	2025	Multimodal ultrasound-based radiomics and deep learning for differential diagnosis of O-RADS 4‚Äì5 adnexal masses
3	HMIC	HMIC - China	China	General Surgery	General Surgery	Clinical data-based predictive modeling	6468 patients	Multi-centre	No	Pre-operative	Development & Internal Validation	Observational (retrospective)	Observational (retrospective)	Guo et al. 2025	2025	Artificial neural network model enhancing the accuracy of clinical evaluation for high-risk population of lymph node metastasis in non-intestinal type early gastric cancer: a multicenter real-world study in China
7	HMIC	HMIC - China	China	General Surgery	General Surgery	Genomics/molecular data AI	175 patients	Single centre	No	Pre-operative	Development & Internal Validation	Other (case-control study)	Other(focus on model development)	Yuan et al. 2025	2025	Plasma lipidomic analysis reveals disruption of ether phosphatidylcholine biosynthesis and facilitates early detection of hepatitis B-related hepatocellular carcinoma
9	HMIC	HMIC - China	China	Pediatric Surgery	Pediatric Surgery	Image-based AI	5000 images	Single centre	No	Pre-operative	Development & Internal Validation	Other (AI system development and validation)	Other(focus on model development)	Xu et al. 2025	2025	DeepIH: A deep learning-based near-patient system for treatment recommendation in infantile hemangiomas
11	HMIC	HMIC - China	China	Orthopaedic Surgery	Orthopaedic Surgery	Genomics/molecular data AI	36 patients	Single centre	No	Pre-operative	Development & Internal Validation	Other (case-control with biomarker analysis)	Other(focus on model development)	Shi et al. 2025	2025	The underlying molecular mechanisms and biomarkers of Hip fracture combined with deep vein thrombosis based on self sequencing bioinformatics analysis
13	HMIC	HMIC - China	China	Obstetric or Gynaecological Surgery	Obstetric or Gynaecological Surgery	Multimodal AI	227 patients	Single centre	No	Pre-operative	Development & Internal Validation	Observational (retrospective)	Observational (retrospective)	Zhang et al. 2025	2025	Prediction of clinical stages of cervical cancer via machine learning integrated with clinical features and ultrasound-based radiomics
15	HMIC	HMIC - China	China	Transplantation Surgery	Transplantation Surgery	Clinical data-based predictive modeling	5242 patients	Multi-centre	No	Pre-operative	External Validation	Observational (retrospective)	Observational (retrospective)	Zhixing et al. 2025	2025	Explainable machine learning for the assessment of donor grafts in liver transplantation
18	HMIC	HMIC - China	China	Neurosurgery	Neurosurgery	Clinical data-based predictive modeling	647 patients (training), 123 patients (external validation)	Multi-centre	No	Pre-operative	External Validation	Observational (retrospective)	Observational (retrospective)	Chang et al. 2025	2025	Comprehensive clinical scale-based machine learning model for predicting subthalamic nucleus deep brain stimulation outcomes in Parkinson‚Äôs disease
19	HMIC	HMIC - China	China	ENT Surgery	ENT Surgery	Multimodal AI	217 patients	Multi-centre	No	Pre-operative	Development & Internal Validation	Observational (retrospective)	Observational (retrospective)	Yan et al. 2025	2025	Deep Learning Radiomics Based on MRI for Differentiating Benign and Malignant Parapharyngeal Space Tumors
23	HMIC	HMIC - China	China	Oral and Maxillofacial Surgery	Oral and Maxillofacial Surgery	Text/NLP-based AI	34 questions evaluated	Single centre	No	Pre-operative	External Model Use or Evaluation	Other (AI evaluation study)	Other(focus on model development)	Xiong et al. 2025	2025	Exploring the capabilities of GenAI for oral cancer consultations in remote consultations: Author
25	HMIC	HMIC - China	China	Urology	Urology	Clinical data-based predictive modeling	548 participants (288 from Shanghai for internal validation and 260 for West China)	Multi-centre	No	Pre-operative	External Validation	Observational (retrospective)	Observational (retrospective)	Li et al. 2025	2025	Development and validation of an interpretable machine learning model for predicting Gleason score upgrade in prostate cancer
26	HMIC	HMIC - China	China	Obstetric or Gynaecological Surgery	Obstetric or Gynaecological Surgery	Signal-based AI	1605 participants	Multi-centre	No	Pre-operative	External Validation	Observational (prospective)	Observational (prospective)	Chen et al. 2025	2025	AI-based pelvic floor surface electromyography reference ranges and high-precision pelvic floor dysfunction diagnosis
28	HMIC	HMIC - China	China	Orthopaedic Surgery	Orthopaedic Surgery	Clinical data-based predictive modeling	319 patients	Single centre	No	Pre-operative	Development & Internal Validation	Observational (retrospective)	Observational (retrospective)	Xu et al. 2025	2025	Screening risk factors for the occurrence of wedge effects in intramedullary nail fixation for intertrochanteric fractures in older people via machine learning and constructing a prediction model: a retrospective study
30	HMIC	HMIC - China	China	Orthopaedic Surgery	Orthopaedic Surgery	Clinical data-based predictive modeling	3483 patients	Single centre	No	Pre-operative	Development & Internal Validation	Observational (retrospective)	Observational (retrospective)	Chong et al. 2025	2025	Predicting periprosthetic joint infection in primary total knee arthroplasty: a machine learning model integrating preoperative and perioperative risk factors
35	HMIC	HMIC - China	China	Neurosurgery	Neurosurgery	Multimodal AI	1090 patients (PC), 131 patients (EVC)	Multi-centre	No	Pre-operative	External Validation	Observational (retrospective)	Observational (retrospective)	Liang et al. 2025	2025	Deep learning radiomic nomogram outperforms the clinical model in distinguishing intracranial solitary fibrous tumors from angiomatous meningiomas and can predict patient prognosis
39	HMIC	HMIC - China	China	General Surgery	General Surgery	Multimodal AI	180 patients	Single centre	No	Pre-operative	Development & Internal Validation	Observational (retrospective)	Observational (retrospective)	Liu et al. 2025	2025	Machine learning model based on preoperative contrast-enhanced CT and clinical features to predict perineural invasion in gallbladder carcinoma patients
41	HMIC	HMIC - China	China	Neurosurgery	Neurosurgery	Image-based AI	130 patients	Single centre	No	Pre-operative	External Model Use or Evaluation	Observational (prospective)	Observational (prospective)	Hou et al. 2025	2025	Open-source AI-assisted rapid 3D color multimodal image fusion and preoperative augmented reality planning of extracerebral tumors
45	HMIC	HMIC - China	China	Pediatric Surgery	Pediatric Surgery	Text/NLP-based AI	29142 patients (dataset 1), 1873 patients (dataset 2)	Multi-centre	No	Pre-operative	External Validation	Observational (retrospective)	Observational (retrospective)	Sun et al. 2025	2025	Leveraging artificial intelligence for predicting spontaneous closure of perimembranous ventricular septal defect in children: a multicentre, retrospective study in China
48	HMIC	HMIC - China	China	General Surgery	General Surgery	Clinical data-based predictive modeling	376 patients	Multi-centre	No	Pre-operative	External Validation	Observational (retrospective)	Observational (retrospective)	Huang et al. 2025	2025	Preoperative prediction of textbook outcome in intrahepatic cholangiocarcinoma by interpretable machine learning: A multicenter cohort study
52	HMIC	HMIC - China	China	ENT Surgery	ENT Surgery	Image-based AI	3956 total images, 272 prospective test	Multi-centre	No	Pre-operative	External Validation	Other (AI model development and validation)	Other(focus on model development)	Ren et al. 2025	2025	Artificial intelligence assisted identification of newborn auricular deformities via smartphone application
56	HMIC	HMIC - China	China	Spinal Surgery	Spinal Surgery	Clinical data-based predictive modeling	3233 patients	Multi-centre	No	Pre-operative	External Validation	Observational (retrospective)	Observational (retrospective)	Li et al. 2025	2025	Development of machine learning model for predicting prolonged operation time in lumbar stenosis undergoing posterior lumbar interbody fusion: a multicenter study
58	HMIC	HMIC - China	China	Cardiothoracic Surgery	Cardiothoracic Surgery	Clinical data-based predictive modeling	85 patients	Single centre	No	Pre-operative	Development & Internal Validation	Observational (retrospective)	Observational (retrospective)	Huang et al. 2025	2025	Circulating tumor DNA- and cancer tissue-based next-generation sequencing reveals comparable consistency in targeted gene mutations for advanced or metastatic non-small cell lung cancer
60	HMIC	HMIC - China	China	Plastic and Reconstructive Surgery	Plastic and Reconstructive Surgery	Image-based AI	454 patients with a total of 1,507 images	Multi-centre	No	Pre-operative	External Validation	Observational (retrospective)	Observational (retrospective)	Lian et al. 2025	2025	Hierarchical attention transformer provides assistant suggestions for orbital rejuvenation surgery
62	HMIC	HMIC - China	China	Breast Surgery	General Surgery	Multimodal AI	211 cases (183 training and testing, 28 ext val)	Multi-centre	No	Pre-operative	External Validation	Observational (prospective)	Observational (prospective)	Zhang et al. 2025	2025	Machine learning-based fusion model for predicting HER2 expression in breast cancer by Sonazoid-enhanced ultrasound: a multicenter study
79	HMIC	HMIC - China	China	Endocrine Surgery	General Surgery	Clinical data-based predictive modeling	1539 patients	Single centre	No	Pre-operative	External Model Use or Evaluation	Observational (retrospective)	Observational (retrospective)	Shan et al. 2025	2025	Interpretable Machine Learning to Predict the Malignancy Risk of Follicular Thyroid Neoplasms in Extremely Unbalanced Data: Retrospective Cohort Study and Literature Review
99	HMIC	HMIC - China	China	Endocrine Surgery	General Surgery	Multimodal AI	454 patients	Single centre	No	Pre-operative	Development & Internal Validation	Observational (retrospective)	Observational (retrospective)	Wang et al. 2024	2024	Prediction of lateral lymph node metastasis with short diameter less than 8¬†mm in papillary thyroid carcinoma based on radiomics
104	HMIC	HMIC - China	China	Endocrine Surgery	General Surgery	Clinical data-based predictive modeling	293 patients	Multi-centre	No	Pre-operative	External Validation	Observational (prospective)	Observational (prospective)	Wang et al. 2024	2024	Blood leukocytes as a non-invasive diagnostic tool for thyroid nodules: a prospective cohort study
110	HMIC	HMIC - China	China	Cross Specialty	Cross Specialty	Multimodal AI	1159 patients	Multi-centre	No	Pre-operative	External Validation	Observational (retrospective)	Observational (retrospective)	Jia et al. 2024	2024	Incorporating adipose tissue into a CT-based deep learning nomogram to differentiate granulomas from lung adenocarcinomas
111	HMIC	HMIC - China	China	General Surgery	General Surgery	Multimodal AI	411 patients	Multi-centre	No	Pre-operative	External Validation	Observational (retrospective)	Observational (retrospective)	Yuan et al. 2024	2024	A 18F-FDG PET/CT-based deep learning-radiomics-clinical model for prediction of cervical lymph node metastasis in esophageal squamous cell carcinoma
126	HMIC	HMIC - China	China	Breast Surgery	General Surgery	Clinical data-based predictive modeling	2217 Breast cancer patients with 634 with positive SLNs	Single centre	No	Pre-operative	External Validation	Observational (retrospective)	Observational (retrospective)	Xie et al. 2024	2024	Individualized prediction of non-sentinel lymph node metastasis in Chinese breast cancer patients with ‚â• 3 positive sentinel lymph nodes based on machine-learning algorithms
127	HMIC	HMIC - China	China	Pediatric Surgery	Pediatric Surgery	Image-based AI	7970 STIR images from 275 patients	Multi-centre	No	Pre-operative	Development & Internal Validation	Observational (retrospective)	Observational (retrospective)	Liu et al. 2024	2024	Application of AI-assisted MRI for the identification of surgical target areas in pediatric hip and periarticular infections
128	HMIC	HMIC - China	China	General Surgery	General Surgery	Image-based AI	254 patients	Single centre	No	Pre-operative	External Validation	Observational (retrospective)	Observational (retrospective)	Song et al. 2024	2024	Development and interpretation of a multimodal predictive model for prognosis of gastrointestinal stromal tumor
129	HMIC	HMIC - China	China	General Surgery	General Surgery	Multimodal AI	601 patients (430 training, 171 validation)	Multi-centre	No	Pre-operative	External Validation	Observational (retrospective)	Observational (retrospective)	Wang et al. 2024	2024	Identification of lesion activities in haptic cystic echinococcosis using machine learning model based on radiomics and clinical features
130	HMIC	HMIC - China	China	Pediatric Surgery	Pediatric Surgery	Image-based AI	2397 patients + 48 potential patients	Multi-centre	No	Pre-operative	Development & Internal Validation	Observational (retrospective)	Observational (retrospective)	He et al. 2024	2024	Conditional generative adversarial network-assisted system for radiation-free evaluation of scoliosis using a single smartphone photograph: a model development and validation study
132	HMIC	HMIC - China	China	Ophthalmological Surgery	Ophthalmological Surgery	Image-based AI	540 patients	Single centre	No	Pre-operative	Development & Internal Validation	Observational (prospective)	Observational (prospective)	Shao et al. 2024	2024	Automatic Measurement and Comparison of Normal Eyelid Contour by Age and Gender Using Image-Based Deep Learning
133	HMIC	HMIC - China	China	Ophthalmological Surgery	Ophthalmological Surgery	Text/NLP-based AI	22 questions inputted into 5 models for the comparative analysis with 29 (both patients and non patients) for the experiment analysis	Single centre	No	Pre-operative	External Validation	Other (language model development)	Other(focus on model development)	Xue et al. 2024	2024	Xiaoqing: A Q&A model for glaucoma based on LLMs
141	HMIC	HMIC - China	China	Ophthalmological Surgery	Ophthalmological Surgery	Clinical data-based predictive modeling	1443 eyes (709 training + 177 internal + 557 external)	Multi-centre	No	Pre-operative	External Validation	Observational (retrospective)	Observational (retrospective)	Lou et al. 2024	2024	A New Intraocular Lens Power Formula Integrating an Artificial Intelligence‚ÄìPowered Estimation for Effective Lens Position Based on Chinese Eyes
142	HMIC	HMIC - China	China	General Surgery	General Surgery	Clinical data-based predictive modeling	1365 patients (1206 for training and internal validation whilst 159 is used for external validation)	Multi-centre	No	Pre-operative	External Validation	Observational (retrospective)	Observational (retrospective)	Wang et al. 2024	2024	Explainable machine learning predicts survival of retroperitoneal liposarcoma: A study based on the SEER database and external validation in China
146	HMIC	HMIC - China	China	General Surgery	General Surgery	Clinical data-based predictive modeling	604 patients	Multi-centre	No	Pre-operative	Development & Internal Validation	Observational (retrospective)	Observational (retrospective)	Wang et al. 2024	2024	Unraveling variations and enhancing prediction of successful sphincter-preserving resection for low rectal cancer: a post hoc analysis of the multicentre LASRE randomized clinical trial
149	HMIC	HMIC - China	China	Oral and Maxillofacial Surgery	Oral and Maxillofacial Surgery	Image-based AI	214 patients	Single centre	No	Pre-operative	Development & Internal Validation	Other (AI model development and validation)	Other(focus on model development)	He et al. 2024	2024	Artificial intelligence oral surgeon analyzing the source of resistance of mandibular third molars based on CBCT images
150	HMIC	HMIC - China	China	General Surgery	General Surgery	Clinical data-based predictive modeling	10,993 patients	Multi-centre	No	Pre-operative	Development & Internal Validation	Observational (retrospective)	Observational (retrospective)	Chen et al. 2024	2024	Machine learning based peri-surgical risk calculator for abdominal related emergency general surgery: a multicenter retrospective study
151	HMIC	HMIC - China	China	Cardiothoracic Surgery	Cardiothoracic Surgery	Multimodal AI	1224 GGNs (1020 training + 204 test)	Multi-centre	No	Pre-operative	External Validation	Observational (retrospective)	Observational (retrospective)	Liu et al. 2024	2024	Multimodal Deep Learning Network for Differentiating between Benign and Malignant Pulmonary Ground Glass Nodules
152	HMIC	HMIC - China	China	Ophthalmological Surgery	Ophthalmological Surgery	Clinical data-based predictive modeling	2772 eyes from 1512 patients	Single centre	No	Pre-operative	Development & Internal Validation	Observational (retrospective)	Observational (retrospective)	Yang et al. 2024	2024	Clinical decision support system based on deep learning for evaluating implantable collamer lens size and vault after implantable collamer lens surgery: A retrospective study
154	HMIC	HMIC - China	China	Spinal Surgery	Spinal Surgery	Image-based AI	42 sets of of spinal CT scans with 1 normal and 41 scoliotic cases	Single centre	No	Pre-operative	Development & Internal Validation	Other (deep learning model development)	Other(focus on model development)	Li et al. 2024	2024	Three-dimensional spine reconstruction from biplane radiographs using convolutional neural networks
156	HMIC	HMIC - China	China	Cardiothoracic Surgery	Cardiothoracic Surgery	Image-based AI	61,190 CTA images from 279 patients	Single centre	No	Pre-operative	Development & Internal Validation	Observational (retrospective)	Observational (retrospective)	Huang et al. 2024	2024	A Dual-Functional System for the Classification and Diameter Measurement of Aortic Dissections Using CTA Volumes via Deep Learning
159	HMIC	HMIC - China	China	Endocrine Surgery	General Surgery	Multimodal AI	94 thyroid nodules from 71 patients	Single centre	No	Pre-operative	External Model Use or Evaluation	Observational (retrospective)	Observational (retrospective)	Cong et al. 2024	2024	Comparison of artificial intelligence, elastic imaging, and the thyroid imaging reporting and data system in the differential diagnosis of suspicious nodules
162	HMIC	HMIC - China	China	General Surgery	General Surgery	Multimodal AI	243 patients	Multi-centre	No	Pre-operative	External Validation	Other (retrospective and prospective model development study)	Other(focus on model development)	Liu et al. 2024	2024	Noninvasive prediction of perineural invasion in intrahepatic cholangiocarcinoma by clinicoradiological features and computed tomography radiomics based on interpretable machine learning: a multicenter cohort study
168	HMIC	HMIC - China	China	ENT Surgery	ENT Surgery	Image-based AI	45 patients	Single centre	No	Pre-operative	Development & Internal Validation	Observational (retrospective)	Observational (retrospective)	You et al. 2024	2024	Vocal Cord Leukoplakia Classification Using Siamese Network Under Small Samples of White Light Endoscopy Images
179	HMIC	HMIC - China	China	General Surgery	General Surgery	Clinical data-based predictive modeling	369 patients (training) + 123 patients (verification)	Multi-centre	No	Pre-operative	External Validation	Observational (retrospective)	Observational (retrospective)	Lu et al. 2024	2024	Comparison of Machine Learning and Logic Regression Algorithms for Predicting Lymph Node Metastasis in Patients with Gastric Cancer: A two-Center Study
180	HMIC	HMIC - China	China	Spinal Surgery	Spinal Surgery	Clinical data-based predictive modeling	775 patients	Single centre	No	Pre-operative	Development & Internal Validation	Observational (retrospective)	Observational (retrospective)	Zhu et al. 2023	2023	To infer the probability of cervical ossification of the posterior longitudinal ligament and explore its impact on cervical surgery
181	HMIC	HMIC - China	China	Ophthalmological Surgery	Ophthalmological Surgery	Clinical data-based predictive modeling	52 eyes from 26 patients	Single centre	No	Pre-operative	External Model Use or Evaluation	Other (theoretical surgical model validation)	Other(focus on model development)	Li et al. 2023	2023	Comparison of the accuracy of 9 intraocular lens power calculation formulas after SMILE in Chinese myopic eyes
190	HMIC	HMIC - China	China	Orthopaedic Surgery	Orthopaedic Surgery	Text/NLP-based AI	73 consultation records	Single centre	No	Pre-operative	External Model Use or Evaluation	Other (comparative analysis study)	Other(focus on model development)	Xue et al. 2024	2024	Quality and Dependability of ChatGPT and DingXiangYuan Forums for Remote Orthopedic Consultations: Comparative Analysis
192	HMIC	HMIC - China	China	ENT Surgery	ENT Surgery	Multimodal AI	553 patients	Multi-centre	No	Pre-operative	External Validation	Observational (retrospective)	Observational (retrospective)	Wang et al. 2024	2024	Comparing three-dimensional and two-dimensional deep-learning, radiomics, and fusion models for predicting occult lymph node metastasis in laryngeal squamous cell carcinoma based on CT imaging: a multicentre, retrospective, diagnostic study
196	HMIC	HMIC - China	China	Endocrine Surgery	General Surgery	Clinical data-based predictive modeling	2225 patients + 409 external validation	Multi-centre	No	Pre-operative	External Validation	Observational (retrospective)	Observational (retrospective)	Ren et al. 2024	2024	Machine learning algorithms for identifying contralateral central lymph node metastasis in unilateral cN0 papillary thyroid cancer
198	HMIC	HMIC - China	China	Vascular Surgery	Vascular Surgery	Clinical data-based predictive modeling	200 patients	Single centre	No	Pre-operative	Development & Internal Validation	Observational (retrospective)	Observational (retrospective)	Chen et al. 2023	2023	Establishment and Reliability Evaluation of Prognostic Models in Diabetic Foot
200	HMIC	HMIC - China	China	Breast Surgery	General Surgery	Multimodal AI	338 for training and internal validation and 147 for external validation	Multi-centre	No	Pre-operative	External Validation	Observational (retrospective)	Observational (retrospective)	Wu et al. 2023	2023	Multimodality deep learning radiomics nomogram for preoperative prediction of malignancy of breast cancer: a multicenter study
201	HMIC	HMIC - China	China	Obstetric or Gynaecological Surgery	Obstetric or Gynaecological Surgery	Clinical data-based predictive modeling	1137 (795 - training, 342 - internal validation) and 518 in the external validation set so total 1655	Multi-centre	No	Pre-operative	External Validation	Observational (retrospective)	Observational (retrospective)	Jing et al. 2023	2023	Development of prediction model to estimate future risk of ovarian lesions: A multi-center retrospective study
206	HMIC	HMIC - China	China	General Surgery	General Surgery	Multimodal AI	320 patients - centre 1 - 236 and centre 2 - 84	Multi-centre	No	Pre-operative	Development & Internal Validation	Observational (retrospective)	Observational (retrospective)	Gu et al. 2023	2023	Development and validation of CT-based radiomics deep learning signatures to predict lymph node metastasis in non-functional pancreatic neuroendocrine tumors: a multicohort study
207	HMIC	HMIC - China	China	Cardiothoracic Surgery	Cardiothoracic Surgery	Multimodal AI	1380 patients	Multi-centre	No	Pre-operative	External Validation	Observational (prospective)	Observational (prospective)	He et al. 2023	2023	Accurate classification of pulmonary nodules by a combined model of clinical, imaging, and cell-free DNA methylation biomarkers: a model development and external validation study
209	HMIC	HMIC - China	China	Vascular Surgery	Vascular Surgery	Clinical data-based predictive modeling	380 patients	Multi-centre	No	Pre-operative	Development & Internal Validation	Observational (retrospective)	Observational (retrospective)	Wu et al. 2023	2023	Prediction of preoperative in-hospital mortality rate in patients with acute aortic dissection by machine learning: A two-centre, retrospective cohort study
215	HMIC	HMIC - China	China	Breast Surgery	General Surgery	Clinical data-based predictive modeling	1321 cases + 2045 controls	Single centre	No	Pre-operative	Development & Internal Validation	Observational (retrospective)	Observational (retrospective)	Zou et al. 2023	2023	Genetic and lifestyle factors for breast cancer risk assessment in Southeast China
216	HMIC	HMIC - China	China	Endocrine Surgery	General Surgery	Multimodal AI	150 patients - 120 for training and 30 for validation	Single centre	No	Pre-operative	Development & Internal Validation	Observational (retrospective)	Observational (retrospective)	Liu et al. 2023	2023	Development and Validation of Multi-Omics Thymoma Risk Classification Model Based on Transfer Learning
217	HMIC	HMIC - China	China	General Surgery	General Surgery	Multimodal AI	311 patients - 160 training and 36, 74 and 61 for internal and external validation	Multi-centre	No	Pre-operative	External Validation	Observational (retrospective)	Observational (retrospective)	Song et al. 2023	2023	Artificial intelligence CT radiomics to predict early recurrence of intrahepatic cholangiocarcinoma: a multicenter study
219	HMIC	HMIC - China	China	Neurosurgery	Neurosurgery	Clinical data-based predictive modeling	1975 training + 1048 validation patients	Multi-centre	No	Pre-operative	Development & Internal Validation	Observational (retrospective)	Observational (retrospective)	Teng et al. 2023	2023	The Performance of Different Machine Learning Algorithm and Regression Models in Predicting High-Grade Intracranial Meningioma
220	HMIC	HMIC - China	China	Cardiothoracic Surgery	Cardiothoracic Surgery	Multimodal AI	614 patients were included from multiple centres	Multi-centre	No	Pre-operative	Development & Internal Validation	Observational (prospective)	Observational (prospective)	Li et al. 2023	2023	Multi-omics integrated circulating cell-free DNA genomic signatures enhanced the diagnostic performance of early-stage lung cancer and postoperative minimal residual disease
231	HMIC	HMIC - China	China	General Surgery	General Surgery	Multimodal AI	195 patients	Multi-centre	No	Pre-operative	Development & Internal Validation	Observational (retrospective)	Observational (retrospective)	Yin et al. 2023	2023	A Gallbladder Cancer Survival Prediction Model Based on Multimodal Fusion Analysis
239	HMIC	HMIC - China	China	General Surgery	General Surgery	Image-based AI	9476 MR images from 328 patients	Single centre	No	Pre-operative	Development & Internal Validation	Observational (retrospective)	Observational (retrospective)	Cai et al. 2023	2023	Magnetic resonance imaging-based deep learning model to predict multiple firings in double-stapled colorectal anastomosis
245	HMIC	HMIC - China	China	Cardiothoracic Surgery	Cardiothoracic Surgery	Clinical data-based predictive modeling	121 patients	Single centre	No	Pre-operative	External Model Use or Evaluation	Observational (retrospective)	Observational (retrospective)	Lin et al. 2023	2023	Application of artificial intelligence technology based on deep learning in identification of lung cancer properties
248	HMIC	HMIC - China	China	Vascular Surgery	Vascular Surgery	Image-based AI	1211 images	Single centre	No	Pre-operative	Development & Internal Validation	Other (deep learning model development)	Other(focus on model development)	Lan et al. 2023	2023	FusionSegNet: Fusing global foot features and local wound features to diagnose diabetic foot
251	HMIC	HMIC - China	China	Spinal Surgery	Spinal Surgery	Clinical data-based predictive modeling	268 patients	Single centre	No	Pre-operative	External Model Use or Evaluation	Observational (retrospective)	Observational (retrospective)	Li et al. 2023	2023	Evaluation of different scoring systems for spinal metastases based on a Chinese cohort
254	HMIC	HMIC - China	China	Neurosurgery	Neurosurgery	Text/NLP-based AI	500 patients EMR text	Single centre	No	Pre-operative	Development & Internal Validation	Other (NLP model development)	Other(focus on model development)	Fang et al. 2022	2022	Extracting clinical named entity for pituitary adenomas from Chinese electronic medical records
259	HMIC	HMIC - China	China	General Surgery	General Surgery	Clinical data-based predictive modeling	149 patients + 62 patients (external validation) = 211 patients	Multi-centre	No	Pre-operative	External Validation	Observational (retrospective)	Observational (retrospective)	Huang et al. 2022	2022	Preoperative prediction of intrahepatic cholangiocarcinoma lymph node metastasis by means of machine learning: a multicenter study in¬†China
265	HMIC	HMIC - China	China	Ophthalmological Surgery	Ophthalmological Surgery	Image-based AI	172 anterior segment images	Single centre	No	Pre-operative	Development & Internal Validation	Other (deep learning model development)	Other(focus on model development)	Gan et al. 2022	2022	Application of artificial intelligence models for detecting the pterygium that requires surgical treatment based on anterior segment images
271	HMIC	HMIC - China	China	Endocrine Surgery	General Surgery	Clinical data-based predictive modeling	724 patients	Single centre	No	Pre-operative	Development & Internal Validation	Observational (retrospective)	Observational (retrospective)	Aljameel et al. 2022	2022	A Proactive Explainable Artificial Neural Network Model for the Early Diagnosis of Thyroid Cancer
274	HMIC	HMIC - China	China	Cross Specialty	Cross Specialty	Clinical data-based predictive modeling	81505 patients	Single centre	No	Pre-operative	Development & Internal Validation	Observational (prospective)	Observational (prospective)	Wang et al. 2022	2022	Venous thromboembolism risk assessment of surgical patients in Southwest China using real-world data: establishment and evaluation of an improved venous thromboembolism risk model
290	HMIC	HMIC - China	China	Orthopaedic Surgery	Orthopaedic Surgery	Clinical data-based predictive modeling	1201 patients (1094 SEER + 107 China)	Multi-centre	No	Pre-operative	External Validation	Observational (retrospective)	Observational (retrospective)	Li et al. 2022	2022	Machine Learning-Based Prediction of Lymph Node Metastasis Among Osteosarcoma Patients
291	HMIC	HMIC - China	China	General Surgery	General Surgery	Clinical data-based predictive modeling	2160 patients	Single centre	No	Pre-operative	Development & Internal Validation	Observational (retrospective)	Observational (retrospective)	Liu et al. 2022	2022	A Promising Preoperative Prediction Model for Microvascular Invasion in Hepatocellular Carcinoma Based on an Extreme Gradient Boosting Algorithm
299	HMIC	HMIC - China	China	Cardiothoracic Surgery	Cardiothoracic Surgery	Clinical data-based predictive modeling	886 patients	Single centre	No	Pre-operative	Development & Internal Validation	Observational (retrospective)	Observational (retrospective)	Zhang et al. 2022	2022	Prediction and characteristic analysis of cardiac thrombosis in patients with atrial fibrillation undergoing valve disease surgery based on machine learning
301	HMIC	HMIC - China	China	Ophthalmological Surgery	Ophthalmological Surgery	Clinical data-based predictive modeling	1040 corneal topography images (208 patients)	Single centre	No	Pre-operative	Development & Internal Validation	Observational (retrospective)	Observational (retrospective)	Gao et al. 2022	2022	KeratoScreen: Early Keratoconus Classification with Zernike Polynomial Using Deep Learning
303	HMIC	HMIC - China	China	Ophthalmological Surgery	Ophthalmological Surgery	Image-based AI	4157 eyes (2084 patients)	Single centre	No	Pre-operative	Development & Internal Validation	Other (deep learning model development)	Other(focus on model development)	Qian et al. 2022	2022	Smartphone-Acquired Anterior Segment Images for Deep Learning Prediction of Anterior Chamber Depth: A Proof-of-Concept Study
307	HMIC	HMIC - China	China	Orthopaedic Surgery	Orthopaedic Surgery	Clinical data-based predictive modeling	510 patients	Multi-centre	No	Pre-operative	External Validation	Observational (retrospective)	Observational (retrospective)	Huang et al. 2021	2021	Ability of a Machine Learning Algorithm to Predict the Need for Perioperative Red Blood Cells Transfusion in Pelvic Fracture Patients: A Multicenter Cohort Study in China
308	HMIC	HMIC - China	China	Cardiothoracic Surgery	Cardiothoracic Surgery	Text/NLP-based AI	359 CT reports	Single centre	No	Pre-operative	Development & Internal Validation	Other (NLP model development)	Other(focus on model development)	Zhang et al. 2021	2021	A novel deep learning approach to extract Chinese clinical entities for lung cancer screening and staging
310	HMIC	HMIC - China	China	General Surgery	General Surgery	Image-based AI	48 patients	Single centre	No	Pre-operative	Development & Internal Validation	Observational (retrospective)	Observational (retrospective)	Yuan et al. 2022	2022	Visceral adipose volume is correlated with surgical tissue fibrosis in Crohn's disease of the small bowel
312	HMIC	HMIC - China	China	General Surgery	General Surgery	Image-based AI	220 patients (153 as a training set and 67 as a validation set)	Multi-centre	No	Pre-operative	External Validation	Observational (retrospective)	Observational (retrospective)	Li et al. 2022	2022	Preoperative recurrence prediction in pancreatic ductal adenocarcinoma after radical resection using radiomics of diagnostic computed tomography
318	HMIC	HMIC - China	China	Ophthalmological Surgery	Ophthalmological Surgery	Image-based AI	152 feature eyes from 100 patients	Single centre	No	Pre-operative	Development & Internal Validation	Observational (retrospective)	Observational (retrospective)	Song et al. 2021	2021	A clinical decision model based on machine learning for ptosis
325	HMIC	HMIC - China	China	Orthopaedic Surgery	Orthopaedic Surgery	Clinical data-based predictive modeling	1094 from SEER + Chinese multicentre data	Multi-centre	No	Pre-operative	External Validation	Observational (retrospective)	Observational (retrospective)	Li et al. 2022	2022	An External-Validated Prediction Model to Predict Lung Metastasis among Osteosarcoma: A Multicenter Analysis Based on Machine Learning
328	HMIC	HMIC - China	China	Cardiothoracic Surgery	Cardiothoracic Surgery	Clinical data-based predictive modeling	480 patients with pulmonary nodules	Single centre	No	Pre-operative	Development & Internal Validation	Observational (retrospective)	Observational (retrospective)	Liu et al. 2021	2021	Using a risk model for probability of cancer in pulmonary nodules
330	HMIC	HMIC - China	China	Cardiothoracic Surgery	Cardiothoracic Surgery	Clinical data-based predictive modeling	1121 patients with early lung adenocarcinoma	Single centre	No	Pre-operative	Development & Internal Validation	Observational (retrospective)	Observational (retrospective)	Zhang et al. 2022	2022	Construction and Evaluation of a Preoperative Prediction Model for Lymph Node Metastasis of cIA Lung Adenocarcinoma Using Random Forest
333	HMIC	HMIC - China	China	Neurosurgery	Neurosurgery	Clinical data-based predictive modeling	96 patients with epilepsy	Single centre	No	Pre-operative	Development & Internal Validation	Observational (retrospective)	Observational (retrospective)	Guo et al. 2020	2020	Distinguishing Focal Cortical Dysplasia From Glioneuronal Tumors in Patients With Epilepsy by Machine Learning
335	HMIC	HMIC - China	China	Ophthalmological Surgery	Ophthalmological Surgery	Image-based AI	100 students (20 suspected strabismus + 80 randomly selected)	Single centre	No	Pre-operative	Development & Internal Validation	Other (screening tool development)	Other(focus on model development)	Ma et al. 2020	2020	A one-step, streamlined children‚Äôs vision screening solution based on smartphone imaging for resource-limited areas: Design and preliminary field evaluation
336	HMIC	HMIC - China	China	Plastic and Reconstructive Surgery	Plastic and Reconstructive Surgery	Image-based AI	484 early wound images (5637 patches)	Multi-centre	No	Pre-operative	Development & Internal Validation	Other (burn depth classification model development)	Other(focus on model development)	Wang et al. 2020	2020	Real-time burn depth assessment using artificial networks: a large-scale, multicentre study
337	HMIC	HMIC - China	China	ENT Surgery	ENT Surgery	Image-based AI	6066 otoscopic images from 2022 participants	Single centre	No	Pre-operative	Development & Internal Validation	Observational (retrospective)	Observational (retrospective)	Cai et al. 2021	2021	Investigating the use of a two-stage attention-aware convolutional neural network for the automated diagnosis of otitis media from tympanic membrane images: A prediction model development and validation study
340	HMIC	HMIC - China	China	Neurosurgery	Neurosurgery	Clinical data-based predictive modeling	807 training + 200 internal + 108 external validation patients	Multi-centre	No	Pre-operative	External Validation	Observational (retrospective)	Observational (retrospective)	Chen et al. 2020	2020	Development and validation of machine learning prediction model based on computed tomography angiography‚Äìderived hemodynamics for rupture status of intracranial aneurysms: a Chinese multicenter study
343	HMIC	HMIC - China	China	Transplantation Surgery	Transplantation Surgery	Clinical data-based predictive modeling	1193 patients + 31 prospective validation	Multi-centre	No	Pre-operative	External Validation	Observational (retrospective)	Observational (retrospective)	Liu et al. 2021	2021	Machine Learning for the Prediction of Red Blood Cell Transfusion in Patients During or After Liver Transplantation Surgery
344	HMIC	HMIC - China	China	General Surgery	General Surgery	Image-based AI	1252 development + 537 test participants	Multi-centre	No	Pre-operative	External Validation	Observational (prospective)	Observational (prospective)	Xiao et al. 2021	2021	Screening and identifying hepatobiliary diseases through deep learning using ocular images: a prospective, multicentre study
346	HMIC	HMIC - China	China	Ophthalmological Surgery	Ophthalmological Surgery	Image-based AI	436 anterior segment images (188 for testing)	Multi-centre	No	Pre-operative	Development & Internal Validation	Other (diagnostic model development)	Other(focus on model development)	Zheng et al. 2021	2021	Research on an Intelligent Lightweight-Assisted Pterygium Diagnosis Model Based on Anterior Segment Images
347	HMIC	HMIC - China	China	General Surgery	General Surgery	Image-based AI	750 HCCs total (of which 115 external validation)	Multi-centre	No	Pre-operative	External Validation	Observational (prospective)	Observational (prospective)	Wei et al. 2021	2021	Prediction of microvascular invasion in hepatocellular carcinoma via deep learning: A multi-center and prospective validation study
352	HMIC	HMIC - China	China	Breast Surgery	General Surgery	Clinical data-based predictive modeling	302 breast cancer patients	Single centre	No	Pre-operative	External Model Use or Evaluation	Observational (retrospective)	Observational (retrospective)	Zhao et al. 2020	2020	Concordance between treatment recommendations provided by IBM Watson for Oncology and a multidisciplinary tumor board for breast cancer in China
353	HMIC	HMIC - China	China	Oral and Maxillofacial Surgery	Oral and Maxillofacial Surgery	Image-based AI	7244 photographs	Multi-centre	No	Pre-operative	External Validation	Observational (retrospective)	Observational (retrospective)	Fu et al. 2020	2020	A deep learning algorithm for detection of oral cavity squamous cell carcinoma from photographic images: A retrospective study
360	HMIC	HMIC - China	China	General Surgery	General Surgery	Clinical data-based predictive modeling	3348 patients with HCC	Multi-centre	No	Pre-operative	Development & Internal Validation	Observational (retrospective)	Observational (retrospective)	Zhao et al. 2021	2021	Comparison of Data-Based Methods for Selecting Treatment Therapy in Hepatocellular Carcinoma
366	HMIC	HMIC - China	China	General Surgery	General Surgery	Clinical data-based predictive modeling	618 patients	Single centre	No	Pre-operative	Development & Internal Validation	Observational (retrospective)	Observational (retrospective)	Liu et al. 2018	2018	Application of data mining methods to improve screening for the risk of early gastric cancer
367	HMIC	HMIC - China	China	General Surgery	General Surgery	Clinical data-based predictive modeling	1608 patients	Single centre	No	Pre-operative	Development & Internal Validation	Observational (retrospective)	Observational (retrospective)	Que et al. 2019	2019	Application of preoperative artificial neural network based on blood biomarkers and clinicopathological parameters for predicting long-term survival of patients with gastric cancer
373	HMIC	HMIC - China	China	Orthopaedic Surgery	Orthopaedic Surgery	Clinical data-based predictive modeling	150 cases of femoral neck patient data were selected	Single centre	No	Pre-operative	Development & Internal Validation	Observational (retrospective)	Observational (retrospective)	Li et al. 2020	2020	Research on orthopedic auxiliary classification and prediction model based on XGBoost algorithm
374	HMIC	HMIC - China	China	Obstetric or Gynaecological Surgery	Obstetric or Gynaecological Surgery	Clinical data-based predictive modeling	300 patients	Single centre	No	Pre-operative	External Model Use or Evaluation	Observational (retrospective)	Observational (retrospective)	Zou et al. 2020	2020	Concordance Study Between IBM Watson for Oncology and Real Clinical Practice for Cervical Cancer Patients in China: A Retrospective Analysis
378	HMIC	HMIC - China	China	Ophthalmological Surgery	Ophthalmological Surgery	Clinical data-based predictive modeling	483 patients	Single centre	No	Pre-operative	Development & Internal Validation	Observational (retrospective)	Observational (retrospective)	Qing et al. 2019	2019	Forecasting Single Disease Cost of Cataract Based on Multivariable Regression Analysis and Backpropagation Neural Network
381	HMIC	HMIC - China	China	Breast Surgery	General Surgery	Text/NLP-based AI	100 breast cancer patients	Single centre	No	Pre-operative	Development & Internal Validation	Other (information extraction system development)	Other(focus on model development)	Zhang et al. 2019	2019	Extracting comprehensive clinical information for breast cancer using deep learning methods
385	HMIC	HMIC - China	China	General Surgery	General Surgery	Signal-based AI	44 subjects (16 patients + 28 controls)	Single centre	No	Pre-operative	Development & Internal Validation	Other (diagnostic pilot study)	Other(focus on model development)	Schuermans et al. 2018	2018	Pilot Study: Detection of Gastric Cancer From Exhaled Air Analyzed With an Electronic Nose in Chinese Patients
387	HMIC	HMIC - China	China	Ophthalmological Surgery	Ophthalmological Surgery	Image-based AI	1385 patients (6465 images)	Single centre	No	Pre-operative	Development & Internal Validation	Observational (retrospective)	Observational (retrospective)	Xie et al. 2020	2020	Screening Candidates for Refractive Surgery with Corneal Tomographic-Based Deep Learning
389	HMIC	HMIC - China	China	General Surgery	General Surgery	Clinical data-based predictive modeling	223 patients	Single centre	No	Pre-operative	Development & Internal Validation	Observational (retrospective)	Observational (retrospective)	Lan et al. 2020	2020	Classification of Infected Necrotizing Pancreatitis for Surgery Within or Beyond 4 Weeks Using Machine Learning
393	HMIC	HMIC - China	China	General Surgery	General Surgery	Clinical data-based predictive modeling	239 CD patients (1524 instances)	Single centre	No	Pre-operative	Development & Internal Validation	Observational (retrospective)	Observational (retrospective)	Dong et al. 2019	2019	A novel surgical predictive model for Chinese Crohn's disease patients
395	HMIC	HMIC - China	China	General Surgery	General Surgery	Clinical data-based predictive modeling	243 patients	Single centre	No	Pre-operative	External Model Use or Evaluation	Observational (retrospective)	Observational (retrospective)	Zhang et al. 2020	2020	Concordance Study in Hepatectomy Recommendations Between Watson for Oncology and Clinical Practice for Patients with Hepatocellular Carcinoma in China
396	HMIC	HMIC - China	China	Ophthalmological Surgery	Ophthalmological Surgery	Image-based AI	350 participants (700 eyes)	Multi-centre	Yes	Pre-operative	Clinical Deployment	Randomised control trial	Randomised control trial	Lin et al. 2019	2019	Diagnostic Efficacy and Therapeutic Decision-making Capacity of an Artificial Intelligence Platform for Childhood Cataracts in Eye Clinics: A Multicentre Randomized Controlled Trial
417	HMIC	HMIC - China	China	General Surgery	General Surgery	Clinical data-based predictive modeling	361 patients	Multi-centre	No	Pre-operative	Development & Internal Validation	Other (biomarker discovery study)	Other(focus on model development)	Cao et al. 2016	2016	Plasma microRNA panels to diagnose pancreatic cancer: Results from a multicenter study
438	HMIC	HMIC - China	China	Orthopaedic Surgery	Orthopaedic Surgery	Text/NLP-based AI	73 consultation records	Single centre	No	Pre-operative	External Model Use or Evaluation	Other (comparative analysis study)	Other(focus on model development)	Xue et al. 2024	2024	Quality and Dependability of ChatGPT and DingXiangYuan Forums for Remote Orthopedic Consultations: Comparative Analysis
440	HMIC	HMIC - China	China	Breast Surgery	General Surgery	Image-based AI	1145 patients	Multi-centre	No	Pre-operative	External Validation	Observational (retrospective)	Observational (retrospective)	Li et al. 2024	2024	Multiregional dynamic contrast-enhanced MRI-based integrated system for predicting pathological complete response of axillary lymph node to neoadjuvant chemotherapy in breast cancer: multicentre study
441	HMIC	HMIC - China	China	Breast Surgery	General Surgery	Image-based AI	1129 patients (1012 + 117)	Multi-centre	No	Pre-operative	Development & Internal Validation	Observational (retrospective)	Observational (retrospective)	Li et al. 2022	2022	Preoperative Non-Invasive Prediction of Breast Cancer Molecular Subtypes With a Deep Convolutional Neural Network on Ultrasound Images
444	HMIC	HMIC - China	China	General Surgery	General Surgery	Multimodal AI	301 patients	Multi-centre	No	Pre-operative	External Validation	Observational (prospective)	Observational (prospective)	Yang et al. 2025	2025	Multimodal integration of liquid biopsy and radiology for the noninvasive diagnosis of gallbladder cancer and benign disorders
446	HMIC	HMIC - China	China	General Surgery	General Surgery	Clinical data-based predictive modeling	288 patients	Single centre	No	Pre-operative	Development & Internal Validation	Observational (retrospective)	Observational (retrospective)	Wu et al. 2022	2022	Preoperative prediction of lymphovascular invasion of CRC by artificial neural network
448	HMIC	HMIC - China	China	Breast Surgery	General Surgery	Clinical data-based predictive modeling	1301 patients	Single centre	No	Pre-operative	External Model Use or Evaluation	Observational (retrospective)	Observational (retrospective)	Pan et al. 2019	2019	Concordance assessment of Watson for Oncology in breast cancer chemotherapy: first China experience
450	HMIC	HMIC - China	China	General Surgery	General Surgery	Multimodal AI	307 patients	Multi-centre	No	Pre-operative	External Validation	Observational (retrospective)	Observational (retrospective)	Zhou et al. 2023	2023	Deep radiomics-based fusion model for prediction of bevacizumab treatment response and outcome in patients with colorectal cancer liver metastases: a multicentre cohort study
451	HMIC	HMIC - China	China	General Surgery	General Surgery	Clinical data-based predictive modeling	695 patients	Single centre	No	Pre-operative	Development & Internal Validation	Observational (retrospective)	Observational (retrospective)	Gorjizadeh et al. 2025	2025	Distinct clinical phenotypes in gastric pathologies: a cluster analysis of demographic and biomarker profiles in a diverse patient population
452	HMIC	HMIC - China	China	General Surgery	General Surgery	Image-based AI	226 patients	Multi-centre	No	Pre-operative	External Validation	Observational (retrospective)	Observational (retrospective)	Wei et al. 2022	2022	CT-based radiomics to predict development of macrovascular invasion in hepatocellular carcinoma: A multicenter study
457	HMIC	HMIC - China	China	Urology	Urology	Text/NLP-based AI	75 patients	Single centre	Yes	Pre-operative	Clinical Deployment	Randomised control trial	Randomised control trial	Zhang et al. 2025	2025	Comparison of preoperative education by artificial intelligence versus traditional physicians in perioperative management of urolithiasis surgery: a prospective single-blind randomized controlled trial conducted in China.
461	HMIC	HMIC - China	China	Breast Surgery	General Surgery	Multimodal AI	1020 patients (741 + 184 + 95)	Multi-centre	No	Pre-operative	External Validation	Observational (retrospective)	Observational (retrospective)	Wang et al. 2024	2024	Deep learning-based multi-modal data integration enhancing breast cancer disease-free survival prediction.
905	HMIC	HMIC - China	China	Endocrine Surgery	General Surgery	Clinical data-based predictive modeling	1103 patients	Single centre	No	Pre-operative	Development & Internal Validation	Observational (retrospective)	Observational (retrospective)	Wu et al. 2020	2020	Machine Learning Algorithms for the Prediction of Central Lymph Node Metastasis in Patients With Papillary Thyroid Cancer
907	HMIC	HMIC - China	China	General Surgery	General Surgery	Multimodal AI	918 patients (779 + 139)	Single centre	No	Pre-operative	External Validation	Observational (retrospective)	Observational (retrospective)	Li et al. 2020	2020	Preoperative prediction of peritoneal metastasis in colorectal cancer using a clinical-radiomics model
910	HMIC	HMIC - China	China	Endocrine Surgery	General Surgery	Multimodal AI	445 patients	Single centre	No	Pre-operative	Development & Internal Validation	Observational (retrospective)	Observational (retrospective)	Xia et al. 2021	2021	Preoperative prediction of lymph node metastasis in patients with papillary thyroid carcinoma by an artificial intelligence algorithm
912	HMIC	HMIC - China	China	ENT Surgery	ENT Surgery	Image-based AI	175 CT sets	Single centre	No	Pre-operative	Development & Internal Validation	Other	Other(focus on model development)	Kuo et al. 2022	2022	Fully Automatic Segmentation, Identification and Preoperative Planning for Nasal Surgery of Sinuses Using Semi-Supervised Learning and Volumetric Reconstruction
913	HMIC	HMIC - China	China	Neurosurgery	Neurosurgery	Image-based AI	134 patients	Single centre	No	Pre-operative	Development & Internal Validation	Observational (retrospective)	Observational (retrospective)	Fan et al. 2022	2022	Non-invasive preoperative imaging differential diagnosis of pineal region tumor: A novel developed and validated multiparametric MRI-based clinicoradiomic model
917	HMIC	HMIC - China	China	ENT Surgery	ENT Surgery	Image-based AI	381 patients	Single centre	No	Pre-operative	Development & Internal Validation	Observational (retrospective)	Observational (retrospective)	Li et al. 2023	2023	Predicting prognosis of nasopharyngeal carcinoma based on deep learning: peritumoral region should be valued
918	HMIC	HMIC - China	China	Endocrine Surgery	General Surgery	Multimodal AI	3359 patients	Multi-centre	No	Pre-operative	External Validation	Observational (retrospective)	Observational (retrospective)	Chang et al. 2023	2023	An integrated nomogram combining deep learning, clinical characteristics and ultrasound features for predicting central lymph node metastasis in papillary thyroid cancer: A multicenter study
919	HMIC	HMIC - China	China	Endocrine Surgery	General Surgery	Multimodal AI	148 PTCs from 142 patients	Single centre	No	Pre-operative	Development & Internal Validation	Observational (retrospective)	Observational (retrospective)	Wan et al. 2023	2023	Application of decision tree algorithms to predict central lymph node metastasis in well-differentiated papillary thyroid carcinoma based on multimodal ultrasound parameters: a retrospective study
921	HMIC	HMIC - China	China	Spinal Surgery	Spinal Surgery	Clinical data-based predictive modeling	226 patients	Multi-centre	No	Pre-operative	Development & Internal Validation	Observational (retrospective)	Observational (retrospective)	Shi et al. 2024	2024	Development and validation of a web-based artificial intelligence prediction model to assess massive intraoperative blood loss for metastatic spinal disease using machine learning techniques
29	Mixed	Mixed	International: USA, Cameroon, Ethiopia	General Surgery	General Surgery	Image-based AI	111 videos (4 procedures)	Multi-centre	No	Training/Simulation	Development & Internal Validation	Other (AI training evaluation study)	Other(focus on model development)	Kim et al. 2025	2025	Generalizability of Artificial Intelligence Assessments in Laparoscopic Surgery Simulation
153	Mixed	Mixed	International: USA, Ethiopia, Kenya, Cameroon	Obstetric or Gynaecological Surgery	Obstetric or Gynaecological Surgery	Image-based AI	74 simulation videos from 47 surgeries	Multi-centre	No	Training/Simulation	Development & Internal Validation	Other (simulation validation study)	Other(focus on model development)	Ryder et al. 2024	2024	Using Artificial Intelligence to Gauge Competency on a Novel Laparoscopic Training System
430	Mixed	Mixed	International: USA, Kenya	General Surgery	General Surgery	Image-based AI	50 videos	Single centre	No	Training/Simulation	Development & Internal Validation	Other (AI/ML model development for education)	Other(focus on model development)	Bhatia et al. 2023	2023	Use of artificial intelligence to support surgical education personnel shortages in low- and middle-income countries: developing a safer surgeon
949	LMIC	LMIC	India	Neurosurgery	Neurosurgery	Image-based AI	22 subjects	Single centre	No	Training/Simulation	Development & Internal Validation	Other (experimental, cross-sectional)	Other(focus on model development)	Singh et al. 2023	2023	Craniotomy Simulator with Force Myography and Machine Learning-Based Skills Assessment.
946	HMIC	HMIC - Other	Mexico	General Surgery	General Surgery	Image-based AI	20 volunteers	Multi-centre	No	Training/Simulation	Development & Internal Validation	Other (experimental, cross-sectional)	Other(focus on model development)	Alonso-Silverio et al. 2018	2018	Development of a Laparoscopic Box Trainer Based on Open Source Hardware and Artificial Intelligence for Objective Assessment of Surgical Psychomotor Skills.
947	HMIC	HMIC - Other	Turkey	Cross Speciality	Cross Specialty	Image-based AI	28 participants as 5 excluded	Single centre	No	Training/Simulation	Development & Internal Validation	Other (experimental, cross-sectional)	Other(focus on model development)	Keles et al. 2021	2021	High density optical neuroimaging predicts surgeons’s subjective experience and skill levels.
948	HMIC	HMIC - Other	Mexico	Cross Speciality	Cross Specialty	Image-based AI	43 participants	Multi-centre	No	Training/Simulation	Development & Internal Validation	Other (experimental, cross-sectional)	Other(focus on model development)	Pérez-Escamirosa et al. 2020	2020	Objective classification of psychomotor laparoscopic skills of surgeons based on three different approaches.
140	HMIC	HMIC - China	China	General Surgery	General Surgery	Image-based AI	32 students, 480 procedures	Multi-centre	Yes	Training/Simulation	Clinical Deployment	Randomised control trial	Randomised control trial	An et al. 2024	2024	Application value of an artificial intelligence-based diagnosis and recognition system in gastroscopy training for graduate students in gastroenterology: a¬†preliminary study
183	HMIC	HMIC - China	China	General Surgery	General Surgery	Image-based AI	685 patients with 229 in the control novice group, 227 in the AI-assisted novice group and 229 in the control expert group	Multi-centre	Yes	Training/Simulation	Clinical Deployment	Randomised control trial	Randomised control trial	Yao et al. 2024	2024	Effect of artificial intelligence on novice-performed colonoscopy: a multicenter randomized controlled tandem study
458	HMIC	HMIC - China	China	Cross Specialty	Cross Specialty	Image-based AI	1261 surgical videos	Multi-centre	No	Training/Simulation	Development & Internal Validation	Observational (retrospective)	Observational (retrospective)	Hu et al. 2025	2025	Development and application of an intelligent platform for automated recognition of surgical instruments in laparoscopic procedures: a multicenter retrospective study [experimental studies].
950	HMIC	HMIC - China	China	General Surgery	General Surgery	Image-based AI	18 participants	Multi-centre	Yes	Training/Simulation	External Model Use or Evaluation	Randomised Control Trial	Randomised control trial	Wu et al. 2024	2024	Impact of an AI-based laparoscopic cholecystectomy coaching program on the surgical performance: a randomized controlled trial.
951	LIC	LIC	Rwanda	Ophthalmological Surgery	Ophthalmological Surgery	Image-based AI	275 patients (intervention (n = 136 [49.5%]) or control (n = 139 [50.5%]) groups)	Multi-centre	Yes	Pre-operative	Clinical Deployment	Randomised Control Trial	Randomised control trial	Manthenge et al. 2022	2022	Impact of Artificial Intelligence Assessment of Diabetic Retinopathy on Referral Service Uptake in a Low-Resource Setting: The RAIDERS Randomized Trial
952	LMIC	LMIC	Bangladesh	Ophthalmological Surgery	Ophthalmological Surgery	Image-based AI	105 clinic days are cluster randomized to either intervention (using AI diagnosis; 51 days; 494 patients) or control (not using AI diagnosis; 54 days; 499 patients)	Single centre	Yes	Pre-operative	Clinical Deployment	Randomised Control Trial	Randomised control trial	Abramoff et al. 2023	2023	Autonomous artificial intelligence increases real-world specialist clinic productivity in a cluster-randomized trial
